# Supplementary material for: FK228 from Burkholderia thailandensis MSMB43
Source: Acta Crystallogr Sect E Struct Rep Online. 2012 Aug 23;68(Pt 9):o2757–8. doi: 10.1107/S160053681203601X (PMC3435793; doi:10.1107/S160053681203601X)
Supplement: Supplementary file 1 [file e-68-o2757-sup1.cif]

##############################################################################
#                                                                            #
# This CIF contains the data in a paper accepted for publication in          #
# Acta Crystallographica Section E. It conforms to the requirements of       #
# Notes for Authors for Acta Crystallographica Section E, and has been       #
# peer reviewed under the auspices of the IUCr Commission on Journals.       #
#                                                                            #
# Full details of the Crystallographic Information File format               #
# are given in the paper "The Crystallographic Information File (CIF):       #
# a New Standard Archive File for Crystallography" by S. R. Hall, F. H.      #
# Allen and I. D. Brown [Acta Cryst. (1991), A47, 655-685].                  #
#                                                                            #
# The current version of the core CIF dictionary is obtainable from          #
# ftp://ftp.iucr.org/pub/cif_core.dic.                                       #
#                                                                            #
# Software is freely available for graphical display of the structure(s)     #
# in this CIF. For information consult the CIF software page                 #
# http://www.iucr.org/resources/cif/software.                                #
#                                                                            #
# This file may be used for bona fide research purposes within the           #
# scientific community so long as proper attribution is given to the journal # 
# article from which it was obtained.                                        #
#                                                                            #
##############################################################################
data_global
_audit_creation_method     'from SHELXL97 CIF and IUCr SHELXL97-template'
_journal_date_recd_electronic     2012-07-17
_journal_date_accepted     2012-08-16
_journal_name_full     'Acta Crystallographica, Section E'
_journal_year     2012
_journal_volume     68
_journal_issue      9
_journal_page_first     o2757
_journal_page_last     o2758
_journal_paper_category     QO
_journal_paper_doi     10.1107/S160053681203601X
_journal_coeditor_code     JJ2148
_publ_contact_author_name     'Dr Cheng Wang or Dr Yi-Qiang Cheng'
_publ_contact_author_address
;
Department of Biological Sciences
University of Wisconsin - Milwaukee
3209 North Maryland Avenue
Milwaukee, WI 53211, USA
;
_publ_contact_author_email     'wang35@uwm.edu, ycheng@uwm.edu'
_publ_contact_author_fax     '414-229-3926'
_publ_contact_author_phone     '414-229-4739'
_publ_section_title
;
FK228 from <i>Burkholderia thailandensis</i> MSMB43
;
loop_
    _publ_author_name
    _publ_author_footnote
    _publ_author_address
    'Liu, Xiang-Yang' ?
;
Department of Biological Sciences
Department of Chemistry and Biochemistry
Univeristy of Wisconsin--Milwaukee
PO Box 413
Milwaukee, WI  53201
USA
;
    'Wang, Cheng' ?
;
Department of Biological Sciences
Department of Chemistry and Biochemistry
Univeristy of Wisconsin--Milwaukee
PO Box 413
Milwaukee, WI  53201
USA
;
    'Cheng, Yi-Qiang' ?
;
Department of Biological Sciences
Department of Chemistry and Biochemistry
Univeristy of Wisconsin--Milwaukee
PO Box 413
Milwaukee, WI  53201
USA
;
data_I
_audit_creation_method     SHELXTL
_chemical_name_systematic
;
(1<i>S</i>,4<i>S</i>,7<i>Z</i>,10<i>S</i>,16<i>E</i>,21<i>R</i>)-7-
ethylidene-4,21-di(propan-2-yl)-2-oxa-12,13-dithia-5,8,20,23-
tetrazabicyclo[8.7.6]tricos-16-ene-3,6,9,19,22-pentone
;
_chemical_name_common     'FK228'
_chemical_formula_moiety     'C24 H36 N4 O6 S2'
_chemical_formula_sum     'C24 H36 N4 O6 S2'
_chemical_formula_iupac     'C24 H36 N4 O6 S2'
_chemical_formula_weight     540.69
_chemical_melting_point     ?
_symmetry_cell_setting     monoclinic
_symmetry_space_group_name_H-M     'P 21'
_symmetry_space_group_name_Hall     'P 2yb       '
loop_
    _symmetry_equiv_pos_as_xyz
    'x, y, z'
    '-x, y+1/2, -z'
_cell_length_a     9.1085(2)
_cell_length_b     16.2431(4)
_cell_length_c     9.4192(2)
_cell_angle_alpha     90.00
_cell_angle_beta     92.0960(10)
_cell_angle_gamma     90.00
_cell_volume     1392.64(5)
_cell_formula_units_Z     2
_cell_measurement_reflns_used     999
_cell_measurement_theta_min     4.7
_cell_measurement_theta_max     69.77
_cell_measurement_temperature     100(2)
_exptl_crystal_description     block
_exptl_crystal_colour     colourless
_exptl_crystal_size_max     0.26
_exptl_crystal_size_mid     0.14
_exptl_crystal_size_min     0.07
_exptl_crystal_density_diffrn     1.289
_exptl_crystal_density_meas     ?
_exptl_crystal_density_method     'not measured'
_exptl_crystal_F_000     576
_exptl_absorpt_coefficient_mu     2.102
_exptl_absorpt_correction_type     analytical
_exptl_absorpt_process_details
;
(<i>SADABS</i>; Sheldrick, 2003)
;
_exptl_absorpt_correction_T_min     0.6110
_exptl_absorpt_correction_T_max     0.8668
_exptl_special_details     ?
_diffrn_ambient_temperature     100(2)
_diffrn_radiation_type     CuK\a
_diffrn_radiation_wavelength     1.54178
_diffrn_radiation_source     'fine-focus sealed tube'
_diffrn_radiation_monochromator     graphite
_diffrn_measurement_device_type     'Bruker SMART APEXII area-detector'
_diffrn_measurement_method     '0.50\% \w and 0.5 \% \f scans'
_diffrn_detector_area_resol_mean     ?
_diffrn_reflns_number     22577
_diffrn_reflns_av_R_equivalents     0.0247
_diffrn_reflns_av_sigmaI/netI     0.0193
_diffrn_reflns_theta_min     4.70
_diffrn_reflns_theta_max     69.77
_diffrn_reflns_theta_full     69.77
_diffrn_measured_fraction_theta_max     0.993
_diffrn_measured_fraction_theta_full     0.993
_diffrn_reflns_limit_h_min     -10
_diffrn_reflns_limit_h_max     11
_diffrn_reflns_limit_k_min     -19
_diffrn_reflns_limit_k_max     19
_diffrn_reflns_limit_l_min     -11
_diffrn_reflns_limit_l_max     11
_diffrn_standards_number     ?
_diffrn_standards_interval_count     ?
_diffrn_standards_interval_time     ?
_diffrn_standards_decay_%     ?
_refine_special_details
;
Refinement of <i>F</i>^2^ against ALL reflections. The weighted <i>R</i>-factor
<i>wR</i> and goodness of fit <i>S</i> are based on <i>F</i>^2^, conventional
<i>R</i>-factors <i>R</i> are based on <i>F</i>, with <i>F</i> set to zero for
negative <i>F</i>^2^. The threshold expression of <i>F</i>^2^ >
\s(<i>F</i>^2^) is used only for calculating <i>R</i>-factors(gt) <i>etc</i>.
and is not relevant to the choice of reflections for refinement.
<i>R</i>-factors based on <i>F</i>^2^ are statistically about twice as large
as those based on <i>F</i>, and <i>R</i>- factors based on ALL data will be
even larger.
;
_reflns_number_total     4918
_reflns_number_gt     4859
_reflns_threshold_expression     >2sigma(I)
_refine_ls_structure_factor_coef     Fsqd
_refine_ls_matrix_type     full
_refine_ls_R_factor_all     0.0252
_refine_ls_R_factor_gt     0.0248
_refine_ls_wR_factor_gt     0.0645
_refine_ls_wR_factor_ref     0.0648
_refine_ls_goodness_of_fit_ref     1.023
_refine_ls_restrained_S_all     1.023
_refine_ls_number_reflns     4918
_refine_ls_number_parameters     343
_refine_ls_number_restraints     1
_refine_ls_hydrogen_treatment     mixed
_refine_ls_weighting_scheme     calc
_refine_ls_weighting_details
         'calc w=1/[\s^2^(Fo^2^)+(0.0447P)^2^+0.2408P] where P=(Fo^2^+2Fc^2^)/3'
_atom_sites_solution_hydrogens     geom
_atom_sites_solution_primary     direct
_atom_sites_solution_secondary     difmap
_refine_ls_shift/su_max     0.001
_refine_ls_shift/su_mean     0.000
_refine_diff_density_max     0.286
_refine_diff_density_min     -0.146
_refine_ls_extinction_method     none
_refine_ls_extinction_coef     ?
_refine_ls_abs_structure_details     'Flack (1983), <b>2188 Friedel pairs</b>'
_refine_ls_abs_structure_Flack     0.022(9)
loop_
    _atom_type_symbol
    _atom_type_description
    _atom_type_scat_dispersion_real
    _atom_type_scat_dispersion_imag
    _atom_type_scat_source
    'C' 'C' 0.0181 0.0091
                         'International Tables Vol C Tables 4.2.6.8 and 6.1.1.4'
    'H' 'H' 0.0000 0.0000
                         'International Tables Vol C Tables 4.2.6.8 and 6.1.1.4'
    'N' 'N' 0.0311 0.0180
                         'International Tables Vol C Tables 4.2.6.8 and 6.1.1.4'
    'O' 'O' 0.0492 0.0322
                         'International Tables Vol C Tables 4.2.6.8 and 6.1.1.4'
    'S' 'S' 0.3331 0.5567
                         'International Tables Vol C Tables 4.2.6.8 and 6.1.1.4'
_computing_data_collection     'APEX2 (Bruker, 2007)'
_computing_cell_refinement     'SAINT (Bruker, 2007)'
_computing_data_reduction     'SAINT (Bruker, 2007)'
_computing_structure_solution     'SHELXTL (Sheldrick, 2008)'
_computing_structure_refinement     'SHELXTL (Sheldrick, 2008)'
_computing_molecular_graphics
;
<i>SHELXTL</i> (Sheldrick, 2008)
and <i>OLEX2</i> (Dolomanov <i>et al.</i>, 2009)
;
_computing_publication_material     'SHELXTL (Sheldrick, 2008)'
loop_
    _atom_site_type_symbol
    _atom_site_label
    _atom_site_fract_x
    _atom_site_fract_y
    _atom_site_fract_z
    _atom_site_U_iso_or_equiv
    _atom_site_adp_type
    _atom_site_calc_flag
    _atom_site_refinement_flags
    _atom_site_occupancy
    _atom_site_symmetry_multiplicity
    _atom_site_disorder_assembly
    _atom_site_disorder_group
    S S1 0.21741(4) 0.87614(3) 0.41260(4) 0.02391(9) Uani d . 1 1 . .
    S S2 0.21966(4) 0.75561(3) 0.35057(4) 0.02177(9) Uani d . 1 1 . .
    O O1 0.47759(11) 0.86900(7) -0.17912(11) 0.0166(2) Uani d . 1 1 . .
    O O2 0.54893(12) 0.83426(7) -0.39718(11) 0.0228(2) Uani d . 1 1 . .
    O O3 0.73140(12) 1.08712(7) -0.12864(11) 0.0188(2) Uani d . 1 1 . .
    O O4 0.48889(12) 1.02648(7) 0.11054(12) 0.0234(2) Uani d . 1 1 . .
    O O5 0.68455(11) 0.76827(7) -0.04745(11) 0.0206(2) Uani d . 1 1 . .
    O O6 0.74839(11) 0.82368(7) 0.32442(11) 0.0175(2) Uani d . 1 1 . .
    N N1 0.72350(14) 0.94804(8) -0.11503(13) 0.0155(2) Uani d . 1 1 . .
    H H3 0.724(2) 0.9060(13) -0.063(2) 0.019 Uiso d . 1 1 . .
    N N2 0.70812(14) 0.97489(8) 0.18875(13) 0.0170(3) Uani d . 1 1 . .
    H H4 0.750(2) 0.9394(13) 0.237(2) 0.020 Uiso d . 1 1 . .
    N N3 0.54236(14) 0.69120(8) 0.09041(13) 0.0153(2) Uani d . 1 1 . .
    H H16 0.467(2) 0.6595(13) 0.099(2) 0.018 Uiso d . 1 1 . .
    N N4 0.51449(14) 0.83271(8) 0.23715(14) 0.0159(3) Uani d . 1 1 . .
    H H18 0.454(2) 0.8103(13) 0.195(2) 0.019 Uiso d . 1 1 . .
    C C1 0.37318(16) 0.80077(9) -0.18177(16) 0.0171(3) Uani d . 1 1 . .
    H H1 0.3247 0.7979 -0.2786 0.021 Uiso calc R 1 1 . .
    C C2 0.56600(16) 0.87327(10) -0.28962(14) 0.0168(3) Uani d . 1 1 . .
    C C3 0.68786(16) 0.93675(10) -0.26594(15) 0.0167(3) Uani d . 1 1 . .
    H H2 0.6488 0.9905 -0.3027 0.020 Uiso calc R 1 1 . .
    C C4 0.74312(15) 1.02321(10) -0.05887(15) 0.0157(3) Uani d . 1 1 . .
    C C5 0.78862(16) 1.02503(9) 0.09680(15) 0.0172(3) Uani d . 1 1 . .
    C C6 0.55899(17) 0.97821(9) 0.18570(15) 0.0169(3) Uani d . 1 1 . .
    C C7 0.48646(16) 0.91621(10) 0.28501(15) 0.0171(3) Uani d . 1 1 . .
    H H5A 0.5281 0.9234 0.3839 0.021 Uiso calc R 1 1 . .
    C C8 0.32175(17) 0.93220(10) 0.28278(16) 0.0200(3) Uani d . 1 1 . .
    H H6 0.2808 0.9185 0.1869 0.024 Uiso calc R 1 1 . .
    H H7 0.3061 0.9918 0.2977 0.024 Uiso calc R 1 1 . .
    C C9 0.05712(16) 0.74578(10) 0.23338(17) 0.0216(3) Uani d . 1 1 . .
    H H8 0.0435 0.6869 0.2092 0.026 Uiso calc R 1 1 . .
    H H9 -0.0295 0.7635 0.2860 0.026 Uiso calc R 1 1 . .
    C C10 0.06058(16) 0.79491(11) 0.09558(17) 0.0214(3) Uani d . 1 1 . .
    H H10 -0.0326 0.7857 0.0404 0.026 Uiso calc R 1 1 . .
    H H11 0.0667 0.8543 0.1189 0.026 Uiso calc R 1 1 . .
    C C11 0.18736(16) 0.77249(10) 0.00426(16) 0.0190(3) Uani d . 1 1 . .
    H H12 0.2182 0.7166 0.0052 0.023 Uiso calc R 1 1 . .
    C C12 0.25928(16) 0.82409(10) -0.07712(17) 0.0190(3) Uani d . 1 1 . .
    H H13 0.2369 0.8810 -0.0687 0.023 Uiso calc R 1 1 . .
    C C13 0.45645(17) 0.71982(10) -0.15341(15) 0.0172(3) Uani d . 1 1 . .
    H H14 0.3854 0.6764 -0.1291 0.021 Uiso calc R 1 1 . .
    H H15 0.5048 0.7027 -0.2411 0.021 Uiso calc R 1 1 . .
    C C14 0.57163(16) 0.72764(9) -0.03355(15) 0.0162(3) Uani d . 1 1 . .
    C C15 0.64392(16) 0.70259(9) 0.21230(15) 0.0154(3) Uani d . 1 1 . .
    H H17 0.7451 0.6916 0.1792 0.018 Uiso calc R 1 1 . .
    C C16 0.64070(16) 0.79203(9) 0.26422(14) 0.0153(3) Uani d . 1 1 . .
    C C17 0.82380(17) 0.91592(10) -0.35219(16) 0.0199(3) Uani d . 1 1 . .
    H H19 0.7900 0.9098 -0.4539 0.024 Uiso calc R 1 1 . .
    C C18 0.93314(19) 0.98732(11) -0.34389(17) 0.0274(4) Uani d . 1 1 . .
    H H22 0.8836 1.0383 -0.3742 0.041 Uiso calc R 1 1 . .
    H H21 1.0145 0.9761 -0.4063 0.041 Uiso calc R 1 1 . .
    H H20 0.9714 0.9934 -0.2459 0.041 Uiso calc R 1 1 . .
    C C19 0.89729(19) 0.83572(11) -0.30681(18) 0.0257(4) Uani d . 1 1 . .
    H H24 0.9370 0.8410 -0.2091 0.039 Uiso calc R 1 1 . .
    H H25 0.9773 0.8234 -0.3703 0.039 Uiso calc R 1 1 . .
    H H23 0.8250 0.7910 -0.3118 0.039 Uiso calc R 1 1 . .
    C C20 0.90281(18) 1.07072(10) 0.14031(17) 0.0230(3) Uani d . 1 1 . .
    H H26 0.9536 1.1000 0.0699 0.028 Uiso calc R 1 1 . .
    C C21 0.9578(2) 1.07966(13) 0.2911(2) 0.0358(4) Uani d . 1 1 . .
    H H27 0.8802 1.0637 0.3550 0.054 Uiso calc R 1 1 . .
    H H29 0.9856 1.1371 0.3093 0.054 Uiso calc R 1 1 . .
    H H28 1.0436 1.0441 0.3079 0.054 Uiso calc R 1 1 . .
    C C22 0.61246(18) 0.63859(10) 0.32827(17) 0.0201(3) Uani d . 1 1 . .
    H H30 0.5052 0.6402 0.3475 0.024 Uiso calc R 1 1 . .
    C C23 0.65029(19) 0.55289(10) 0.27385(19) 0.0253(3) Uani d . 1 1 . .
    H H31 0.5935 0.5418 0.1855 0.038 Uiso calc R 1 1 . .
    H H32 0.6262 0.5117 0.3453 0.038 Uiso calc R 1 1 . .
    H H33 0.7555 0.5502 0.2558 0.038 Uiso calc R 1 1 . .
    C C24 0.6992(2) 0.65666(11) 0.46668(18) 0.0301(4) Uani d . 1 1 . .
    H H35 0.8045 0.6571 0.4488 0.045 Uiso calc R 1 1 . .
    H H34 0.6786 0.6140 0.5368 0.045 Uiso calc R 1 1 . .
    H H36 0.6700 0.7105 0.5033 0.045 Uiso calc R 1 1 . .
loop_
    _atom_site_aniso_label
    _atom_site_aniso_U_11
    _atom_site_aniso_U_22
    _atom_site_aniso_U_33
    _atom_site_aniso_U_12
    _atom_site_aniso_U_13
    _atom_site_aniso_U_23
    S1 0.02086(19) 0.0278(2) 0.02363(18) 0.00080(16) 0.00810(13) -0.00407(16)
    S2 0.01743(17) 0.02238(19) 0.02566(19) 0.00194(15) 0.00309(13) 0.00550(15)
    O1 0.0174(5) 0.0153(5) 0.0171(5) -0.0017(4) 0.0011(4) 0.0016(4)
    O2 0.0244(6) 0.0277(6) 0.0161(5) -0.0058(5) -0.0005(4) -0.0013(5)
    O3 0.0221(5) 0.0140(5) 0.0204(5) -0.0002(4) 0.0005(4) 0.0020(4)
    O4 0.0225(6) 0.0182(6) 0.0295(6) 0.0029(4) -0.0013(5) 0.0046(5)
    O5 0.0159(5) 0.0223(6) 0.0236(5) -0.0028(4) 0.0004(4) 0.0032(4)
    O6 0.0171(5) 0.0176(5) 0.0175(5) 0.0001(4) -0.0034(4) -0.0004(4)
    N1 0.0191(6) 0.0142(6) 0.0132(6) -0.0004(5) 0.0006(5) 0.0013(5)
    N2 0.0199(6) 0.0152(6) 0.0157(6) 0.0017(5) -0.0022(5) 0.0012(5)
    N3 0.0141(6) 0.0140(6) 0.0179(6) -0.0013(5) 0.0000(5) -0.0006(5)
    N4 0.0139(6) 0.0150(6) 0.0187(6) -0.0002(5) -0.0011(5) -0.0017(5)
    C1 0.0168(7) 0.0170(8) 0.0174(7) -0.0040(6) -0.0028(5) 0.0020(6)
    C2 0.0189(7) 0.0183(7) 0.0130(6) 0.0034(6) -0.0021(5) 0.0040(6)
    C3 0.0181(7) 0.0177(7) 0.0144(6) -0.0005(6) -0.0001(5) 0.0015(6)
    C4 0.0111(6) 0.0171(7) 0.0190(7) -0.0007(5) 0.0030(5) 0.0001(6)
    C5 0.0182(7) 0.0141(7) 0.0192(7) 0.0018(6) 0.0004(5) -0.0011(6)
    C6 0.0206(7) 0.0128(7) 0.0172(7) 0.0004(6) 0.0010(6) -0.0048(6)
    C7 0.0184(7) 0.0171(7) 0.0159(7) 0.0006(6) 0.0010(5) -0.0021(6)
    C8 0.0196(7) 0.0167(7) 0.0238(7) 0.0023(6) 0.0033(6) -0.0011(6)
    C9 0.0143(7) 0.0229(9) 0.0278(8) -0.0014(6) 0.0033(6) 0.0025(7)
    C10 0.0146(7) 0.0220(8) 0.0275(8) 0.0015(6) -0.0007(6) 0.0041(7)
    C11 0.0163(7) 0.0173(8) 0.0231(7) 0.0001(6) -0.0024(6) 0.0012(6)
    C12 0.0159(7) 0.0161(7) 0.0246(8) 0.0016(6) -0.0038(6) 0.0022(6)
    C13 0.0189(7) 0.0170(7) 0.0157(7) -0.0014(6) 0.0013(5) -0.0001(6)
    C14 0.0166(7) 0.0135(7) 0.0185(7) 0.0027(6) 0.0010(5) -0.0012(6)
    C15 0.0127(7) 0.0160(7) 0.0173(7) 0.0008(5) -0.0007(5) -0.0003(6)
    C16 0.0164(7) 0.0181(7) 0.0114(6) -0.0009(6) 0.0014(5) 0.0014(6)
    C17 0.0196(7) 0.0263(8) 0.0141(6) -0.0025(7) 0.0017(5) -0.0025(6)
    C18 0.0245(8) 0.0333(10) 0.0249(8) -0.0088(7) 0.0087(7) -0.0060(7)
    C19 0.0219(8) 0.0319(9) 0.0235(8) 0.0026(7) 0.0035(6) -0.0028(7)
    C20 0.0228(8) 0.0198(8) 0.0259(8) -0.0017(6) -0.0038(6) 0.0025(6)
    C21 0.0375(10) 0.0349(11) 0.0338(10) -0.0069(8) -0.0157(8) -0.0019(8)
    C22 0.0214(8) 0.0171(8) 0.0215(7) -0.0006(6) -0.0021(6) 0.0021(6)
    C23 0.0248(8) 0.0166(8) 0.0340(9) 0.0021(6) -0.0072(7) 0.0032(7)
    C24 0.0458(11) 0.0210(9) 0.0226(8) -0.0021(8) -0.0097(7) 0.0059(7)
_geom_special_details
;
All e.s.d.'s (except the e.s.d. in the dihedral angle between two l.s. planes)
are estimated using the full covariance matrix. The cell e.s.d.'s are taken
into account individually in the estimation of e.s.d.'s in distances, angles
and torsion angles; correlations between e.s.d.'s in cell parameters are only
used when they are defined by crystal symmetry. An approximate (isotropic)
treatment of cell e.s.d.'s is used for estimating e.s.d.'s involving l.s.
planes.
;
loop_
    _geom_bond_atom_site_label_1
    _geom_bond_atom_site_label_2
    _geom_bond_site_symmetry_2
    _geom_bond_distance
    _geom_bond_publ_flag
    S1 C8 . 1.8200(16) ?
    S1 S2 . 2.0434(6) ?
    S2 C9 . 1.8211(15) ?
    O1 C2 . 1.3408(17) ?
    O1 C1 . 1.4599(18) ?
    O2 C2 . 1.2003(19) ?
    O3 C4 . 1.2311(19) ?
    O4 C6 . 1.2208(19) ?
    O5 C14 . 1.2331(19) ?
    O6 C16 . 1.2277(19) ?
    N1 C4 . 1.340(2) ?
    N1 C3 . 1.4580(18) ?
    N1 H3 . 0.84(2) ?
    N2 C6 . 1.359(2) ?
    N2 C5 . 1.413(2) ?
    N2 H4 . 0.82(2) ?
    N3 C14 . 1.344(2) ?
    N3 C15 . 1.4596(18) ?
    N3 H16 . 0.87(2) ?
    N4 C16 . 1.342(2) ?
    N4 C7 . 1.455(2) ?
    N4 H18 . 0.76(2) ?
    C1 C12 . 1.505(2) ?
    C1 C13 . 1.537(2) ?
    C1 H1 . 1.0000 ?
    C2 C3 . 1.525(2) ?
    C3 C17 . 1.543(2) ?
    C3 H2 . 1.0000 ?
    C4 C5 . 1.509(2) ?
    C5 C20 . 1.330(2) ?
    C6 C7 . 1.540(2) ?
    C7 C8 . 1.522(2) ?
    C7 H5A . 1.0000 ?
    C8 H6 . 0.9900 ?
    C8 H7 . 0.9900 ?
    C9 C10 . 1.525(2) ?
    C9 H8 . 0.9900 ?
    C9 H9 . 0.9900 ?
    C10 C11 . 1.510(2) ?
    C10 H10 . 0.9900 ?
    C10 H11 . 0.9900 ?
    C11 C12 . 1.325(2) ?
    C11 H12 . 0.9500 ?
    C12 H13 . 0.9500 ?
    C13 C14 . 1.518(2) ?
    C13 H14 . 0.9900 ?
    C13 H15 . 0.9900 ?
    C15 C16 . 1.534(2) ?
    C15 C22 . 1.542(2) ?
    C15 H17 . 1.0000 ?
    C17 C19 . 1.519(2) ?
    C17 C18 . 1.529(2) ?
    C17 H19 . 1.0000 ?
    C18 H22 . 0.9800 ?
    C18 H21 . 0.9800 ?
    C18 H20 . 0.9800 ?
    C19 H24 . 0.9800 ?
    C19 H25 . 0.9800 ?
    C19 H23 . 0.9800 ?
    C20 C21 . 1.496(2) ?
    C20 H26 . 0.9500 ?
    C21 H27 . 0.9800 ?
    C21 H29 . 0.9800 ?
    C21 H28 . 0.9800 ?
    C22 C23 . 1.527(2) ?
    C22 C24 . 1.528(2) ?
    C22 H30 . 1.0000 ?
    C23 H31 . 0.9800 ?
    C23 H32 . 0.9800 ?
    C23 H33 . 0.9800 ?
    C24 H35 . 0.9800 ?
    C24 H34 . 0.9800 ?
    C24 H36 . 0.9800 ?
loop_
    _geom_angle_atom_site_label_1
    _geom_angle_atom_site_label_2
    _geom_angle_atom_site_label_3
    _geom_angle_site_symmetry_1
    _geom_angle_site_symmetry_3
    _geom_angle
    _geom_angle_publ_flag
    C8 S1 S2 . . 106.04(5) ?
    C9 S2 S1 . . 103.94(6) ?
    C2 O1 C1 . . 115.81(12) ?
    C4 N1 C3 . . 121.41(13) ?
    C4 N1 H3 . . 120.8(13) ?
    C3 N1 H3 . . 117.6(13) ?
    C6 N2 C5 . . 120.32(13) ?
    C6 N2 H4 . . 118.8(14) ?
    C5 N2 H4 . . 120.4(14) ?
    C14 N3 C15 . . 119.16(13) ?
    C14 N3 H16 . . 122.0(13) ?
    C15 N3 H16 . . 118.8(13) ?
    C16 N4 C7 . . 123.97(13) ?
    C16 N4 H18 . . 117.8(15) ?
    C7 N4 H18 . . 118.2(15) ?
    O1 C1 C12 . . 105.19(12) ?
    O1 C1 C13 . . 109.24(12) ?
    C12 C1 C13 . . 116.69(13) ?
    O1 C1 H1 . . 108.5 ?
    C12 C1 H1 . . 108.5 ?
    C13 C1 H1 . . 108.5 ?
    O2 C2 O1 . . 124.40(14) ?
    O2 C2 C3 . . 123.47(13) ?
    O1 C2 C3 . . 112.08(12) ?
    N1 C3 C2 . . 111.25(12) ?
    N1 C3 C17 . . 112.74(12) ?
    C2 C3 C17 . . 111.62(13) ?
    N1 C3 H2 . . 106.9 ?
    C2 C3 H2 . . 106.9 ?
    C17 C3 H2 . . 106.9 ?
    O3 C4 N1 . . 123.36(13) ?
    O3 C4 C5 . . 121.16(14) ?
    N1 C4 C5 . . 115.42(13) ?
    C20 C5 N2 . . 123.37(14) ?
    C20 C5 C4 . . 119.61(14) ?
    N2 C5 C4 . . 116.99(13) ?
    O4 C6 N2 . . 122.62(14) ?
    O4 C6 C7 . . 123.05(14) ?
    N2 C6 C7 . . 114.33(13) ?
    N4 C7 C8 . . 109.81(13) ?
    N4 C7 C6 . . 109.72(11) ?
    C8 C7 C6 . . 108.94(12) ?
    N4 C7 H5A . . 109.4 ?
    C8 C7 H5A . . 109.4 ?
    C6 C7 H5A . . 109.4 ?
    C7 C8 S1 . . 116.36(11) ?
    C7 C8 H6 . . 108.2 ?
    S1 C8 H6 . . 108.2 ?
    C7 C8 H7 . . 108.2 ?
    S1 C8 H7 . . 108.2 ?
    H6 C8 H7 . . 107.4 ?
    C10 C9 S2 . . 115.36(11) ?
    C10 C9 H8 . . 108.4 ?
    S2 C9 H8 . . 108.4 ?
    C10 C9 H9 . . 108.4 ?
    S2 C9 H9 . . 108.4 ?
    H8 C9 H9 . . 107.5 ?
    C11 C10 C9 . . 113.50(13) ?
    C11 C10 H10 . . 108.9 ?
    C9 C10 H10 . . 108.9 ?
    C11 C10 H11 . . 108.9 ?
    C9 C10 H11 . . 108.9 ?
    H10 C10 H11 . . 107.7 ?
    C12 C11 C10 . . 125.57(15) ?
    C12 C11 H12 . . 117.2 ?
    C10 C11 H12 . . 117.2 ?
    C11 C12 C1 . . 125.93(15) ?
    C11 C12 H13 . . 117.0 ?
    C1 C12 H13 . . 117.0 ?
    C14 C13 C1 . . 112.39(13) ?
    C14 C13 H14 . . 109.1 ?
    C1 C13 H14 . . 109.1 ?
    C14 C13 H15 . . 109.1 ?
    C1 C13 H15 . . 109.1 ?
    H14 C13 H15 . . 107.9 ?
    O5 C14 N3 . . 121.37(13) ?
    O5 C14 C13 . . 121.48(13) ?
    N3 C14 C13 . . 117.09(13) ?
    N3 C15 C16 . . 110.61(12) ?
    N3 C15 C22 . . 110.05(12) ?
    C16 C15 C22 . . 113.98(12) ?
    N3 C15 H17 . . 107.3 ?
    C16 C15 H17 . . 107.3 ?
    C22 C15 H17 . . 107.3 ?
    O6 C16 N4 . . 123.09(14) ?
    O6 C16 C15 . . 121.31(14) ?
    N4 C16 C15 . . 115.59(13) ?
    C19 C17 C18 . . 110.89(14) ?
    C19 C17 C3 . . 113.19(13) ?
    C18 C17 C3 . . 109.91(13) ?
    C19 C17 H19 . . 107.5 ?
    C18 C17 H19 . . 107.5 ?
    C3 C17 H19 . . 107.5 ?
    C17 C18 H22 . . 109.5 ?
    C17 C18 H21 . . 109.5 ?
    H22 C18 H21 . . 109.5 ?
    C17 C18 H20 . . 109.5 ?
    H22 C18 H20 . . 109.5 ?
    H21 C18 H20 . . 109.5 ?
    C17 C19 H24 . . 109.5 ?
    C17 C19 H25 . . 109.5 ?
    H24 C19 H25 . . 109.5 ?
    C17 C19 H23 . . 109.5 ?
    H24 C19 H23 . . 109.5 ?
    H25 C19 H23 . . 109.5 ?
    C5 C20 C21 . . 125.28(16) ?
    C5 C20 H26 . . 117.4 ?
    C21 C20 H26 . . 117.4 ?
    C20 C21 H27 . . 109.5 ?
    C20 C21 H29 . . 109.5 ?
    H27 C21 H29 . . 109.5 ?
    C20 C21 H28 . . 109.5 ?
    H27 C21 H28 . . 109.5 ?
    H29 C21 H28 . . 109.5 ?
    C23 C22 C24 . . 110.22(14) ?
    C23 C22 C15 . . 109.06(13) ?
    C24 C22 C15 . . 111.79(13) ?
    C23 C22 H30 . . 108.6 ?
    C24 C22 H30 . . 108.6 ?
    C15 C22 H30 . . 108.6 ?
    C22 C23 H31 . . 109.5 ?
    C22 C23 H32 . . 109.5 ?
    H31 C23 H32 . . 109.5 ?
    C22 C23 H33 . . 109.5 ?
    H31 C23 H33 . . 109.5 ?
    H32 C23 H33 . . 109.5 ?
    C22 C24 H35 . . 109.5 ?
    C22 C24 H34 . . 109.5 ?
    H35 C24 H34 . . 109.5 ?
    C22 C24 H36 . . 109.5 ?
    H35 C24 H36 . . 109.5 ?
    H34 C24 H36 . . 109.5 ?
loop_
    _geom_torsion_atom_site_label_1
    _geom_torsion_atom_site_label_2
    _geom_torsion_atom_site_label_3
    _geom_torsion_atom_site_label_4
    _geom_torsion_site_symmetry_1
    _geom_torsion_site_symmetry_2
    _geom_torsion_site_symmetry_3
    _geom_torsion_site_symmetry_4
    _geom_torsion
    _geom_torsion_publ_flag
    C8 S1 S2 C9 . . . . -90.18(7) ?
    C2 O1 C1 C12 . . . . -162.59(12) ?
    C2 O1 C1 C13 . . . . 71.42(15) ?
    C1 O1 C2 O2 . . . . 12.5(2) ?
    C1 O1 C2 C3 . . . . -170.18(12) ?
    C4 N1 C3 C2 . . . . -135.83(14) ?
    C4 N1 C3 C17 . . . . 97.90(17) ?
    O2 C2 C3 N1 . . . . -155.37(14) ?
    O1 C2 C3 N1 . . . . 27.23(17) ?
    O2 C2 C3 C17 . . . . -28.5(2) ?
    O1 C2 C3 C17 . . . . 154.12(12) ?
    C3 N1 C4 O3 . . . . 0.7(2) ?
    C3 N1 C4 C5 . . . . -176.38(12) ?
    C6 N2 C5 C20 . . . . 131.38(16) ?
    C6 N2 C5 C4 . . . . -50.66(19) ?
    O3 C4 C5 C20 . . . . -46.7(2) ?
    N1 C4 C5 C20 . . . . 130.44(16) ?
    O3 C4 C5 N2 . . . . 135.23(15) ?
    N1 C4 C5 N2 . . . . -47.60(18) ?
    C5 N2 C6 O4 . . . . -3.8(2) ?
    C5 N2 C6 C7 . . . . 176.31(12) ?
    C16 N4 C7 C8 . . . . -160.22(13) ?
    C16 N4 C7 C6 . . . . 80.06(16) ?
    O4 C6 C7 N4 . . . . 114.64(16) ?
    N2 C6 C7 N4 . . . . -65.46(16) ?
    O4 C6 C7 C8 . . . . -5.61(19) ?
    N2 C6 C7 C8 . . . . 174.30(12) ?
    N4 C7 C8 S1 . . . . 68.66(14) ?
    C6 C7 C8 S1 . . . . -171.15(10) ?
    S2 S1 C8 C7 . . . . -69.44(12) ?
    S1 S2 C9 C10 . . . . 65.73(12) ?
    S2 C9 C10 C11 . . . . 59.05(17) ?
    C9 C10 C11 C12 . . . . -145.87(15) ?
    C10 C11 C12 C1 . . . . -172.08(15) ?
    O1 C1 C12 C11 . . . . -146.55(14) ?
    C13 C1 C12 C11 . . . . -25.3(2) ?
    O1 C1 C13 C14 . . . . 43.45(16) ?
    C12 C1 C13 C14 . . . . -75.63(16) ?
    C15 N3 C14 O5 . . . . 2.3(2) ?
    C15 N3 C14 C13 . . . . -175.03(12) ?
    C1 C13 C14 O5 . . . . -70.20(18) ?
    C1 C13 C14 N3 . . . . 107.10(15) ?
    C14 N3 C15 C16 . . . . 68.10(16) ?
    C14 N3 C15 C22 . . . . -165.07(13) ?
    C7 N4 C16 O6 . . . . -4.9(2) ?
    C7 N4 C16 C15 . . . . 176.20(12) ?
    N3 C15 C16 O6 . . . . -152.01(13) ?
    C22 C15 C16 O6 . . . . 83.37(17) ?
    N3 C15 C16 N4 . . . . 26.90(17) ?
    C22 C15 C16 N4 . . . . -97.72(15) ?
    N1 C3 C17 C19 . . . . 61.93(18) ?
    C2 C3 C17 C19 . . . . -64.14(16) ?
    N1 C3 C17 C18 . . . . -62.66(17) ?
    C2 C3 C17 C18 . . . . 171.27(12) ?
    N2 C5 C20 C21 . . . . -3.5(3) ?
    C4 C5 C20 C21 . . . . 178.62(16) ?
    N3 C15 C22 C23 . . . . 66.98(16) ?
    C16 C15 C22 C23 . . . . -168.10(12) ?
    N3 C15 C22 C24 . . . . -170.88(13) ?
    C16 C15 C22 C24 . . . . -45.97(19) ?
loop_
    _geom_hbond_atom_site_label_D
    _geom_hbond_atom_site_label_H
    _geom_hbond_atom_site_label_A
    _geom_hbond_site_symmetry_A
    _geom_hbond_distance_DH
    _geom_hbond_distance_HA
    _geom_hbond_distance_DA
    _geom_hbond_angle_DHA
    N1 H3 O5 . 0.84(2) 2.27(2) 3.0123(18) 147.1(17)
    N2 H4 O6 . 0.82(2) 2.05(2) 2.7867(18) 149.1(18)
    N3 H16 O3 2_645 0.87(2) 2.18(2) 3.0449(17) 175.9(18)
