# Supplementary material for: FK228 from Burkholderia thailandensis MSMB43
Source: Acta Crystallogr Sect E Struct Rep Online. 2012 Aug 23;68(Pt 9):o2757–8. doi: 10.1107/S160053681203601X (PMC3435793; doi:10.1107/S160053681203601X)
Supplement: Supplementary file 2 [file e-68-o2757-Isup2.hkl]

# 
# h,k,l, Fc-squared, Fo-squared, sigma(Fo-squared) and status flag 
# 
data_I
_shelx_title ' FK228 IN P2(1)' 
_shelx_refln_list_code          4 
_shelx_F_calc_maximum      104.01 
_exptl_crystal_F_000       576.00 
_reflns_d_resolution_high  0.8215 
 
loop_ 
 _symmetry_equiv_pos_as_xyz 
 'x, y, z' 
 '-x, y+1/2, -z' 
 
_cell_length_a     9.1085 
_cell_length_b    16.2431 
_cell_length_c     9.4192 
_cell_angle_alpha  90.000 
_cell_angle_beta   92.096 
_cell_angle_gamma  90.000 
 
_shelx_F_squared_multiplier     1.000 
 
loop_ 
 _refln_index_h 
 _refln_index_k 
 _refln_index_l 
 _refln_F_squared_calc 
 _refln_F_squared_meas 
 _refln_F_squared_sigma 
 _refln_observed_status 
   1 -19   0        8.87       10.25      0.73 o 
   2 -19   0        2.82        2.35      0.68 o 
   3 -19   0       11.04        7.99      1.40 o 
   0 -18   0      757.03      822.40     10.51 o 
   1 -18   0       52.10       61.38      1.43 o 
   2 -18   0      362.25      365.14      3.93 o 
   3 -18   0       44.57       42.98      2.07 o 
   4 -18   0      264.49      260.44      3.90 o 
   1 -17   0      577.24      577.05      5.53 o 
   2 -17   0       79.02       80.00      1.85 o 
   3 -17   0      428.31      439.08      4.65 o 
   4 -17   0      186.06      193.40      3.01 o 
   5 -17   0       66.78       56.27      2.49 o 
   0 -16   0      323.53      328.42      4.79 o 
   1 -16   0       48.48       47.74      1.19 o 
   2 -16   0      491.88      486.48      4.85 o 
   3 -16   0       23.27       26.74      1.07 o 
   4 -16   0      237.76      237.61      2.94 o 
   5 -16   0      137.90      136.53      2.88 o 
   6 -16   0      104.91      108.02      3.23 o 
   1 -15   0      320.07      311.02      3.21 o 
   2 -15   0      140.57      137.01      1.93 o 
   3 -15   0       15.31       15.70      0.93 o 
   4 -15   0       76.45       76.90      1.52 o 
   5 -15   0       29.00       27.68      1.59 o 
   6 -15   0      244.29      285.97      6.38 o 
   7 -15   0       24.92       18.53      3.42 o 
   0 -14   0       52.58       57.17      1.69 o 
   1 -14   0       12.57       15.02      0.79 o 
   2 -14   0      365.69      359.31      3.61 o 
   3 -14   0      197.31      181.63      2.18 o 
   4 -14   0      681.69      656.17      5.67 o 
   5 -14   0       70.46       66.27      1.83 o 
   6 -14   0      281.99      285.22      4.19 o 
   7 -14   0        6.35        7.48      1.27 o 
   1 -13   0      198.61      201.41      2.22 o 
   2 -13   0       73.92       67.48      1.44 o 
   3 -13   0      421.20      396.23      3.72 o 
   4 -13   0       79.81       77.66      1.79 o 
   5 -13   0       66.13       62.55      1.69 o 
   6 -13   0      240.45      220.70      4.02 o 
   7 -13   0      188.13      202.58      3.09 o 
   8 -13   0      157.82      155.46      2.71 o 
   0 -12   0      101.10       98.95      4.92 o 
   1 -12   0      321.57      322.65      6.28 o 
   2 -12   0      196.09      187.90      4.34 o 
   3 -12   0      132.36      122.91      1.64 o 
   4 -12   0      436.19      416.12      4.20 o 
   5 -12   0      195.23      175.97      2.57 o 
   6 -12   0      282.20      273.60      3.62 o 
   7 -12   0       79.40       76.89      1.91 o 
   8 -12   0        2.31        1.69      0.77 o 
   1 -11   0      533.51      495.63      5.72 o 
   2 -11   0      206.83      205.43      3.13 o 
   3 -11   0      133.98      145.28      3.87 o 
   4 -11   0      288.35      272.90      3.47 o 
   5 -11   0       74.50       76.76      1.72 o 
   6 -11   0      387.50      387.08      4.57 o 
   7 -11   0       40.32       49.47      2.04 o 
   8 -11   0       44.48       53.20      2.05 o 
   9 -11   0        0.85        1.22      0.85 o 
   0 -10   0      353.04      312.09      6.26 o 
   1 -10   0      490.80      536.62      5.60 o 
   2 -10   0      473.75      411.03      4.66 o 
   3 -10   0      110.29      114.83      3.46 o 
   4 -10   0      148.94      156.18      4.08 o 
   5 -10   0      149.58      154.56      2.37 o 
   6 -10   0       19.39       15.78      1.08 o 
   7 -10   0       43.45       45.80      1.61 o 
   8 -10   0      237.29      244.57      3.32 o 
   9 -10   0      199.30      208.27      2.97 o 
   1  -9   0      500.85      508.03      5.20 o 
   2  -9   0     1051.12     1132.52     10.11 o 
   3  -9   0     1203.59     1188.13     11.59 o 
   4  -9   0     1782.27     1730.66     19.12 o 
   5  -9   0      294.01      313.99      5.92 o 
   6  -9   0      837.42      823.20      7.54 o 
   7  -9   0       40.09       39.00      1.26 o 
   8  -9   0      742.09      776.57     11.95 o 
   9  -9   0       20.17       17.67      1.00 o 
   0  -8   0       28.55       33.84      1.77 o 
   1  -8   0      166.55      187.14      2.45 o 
   2  -8   0      643.57      679.14      6.42 o 
   3  -8   0      983.85      994.50     10.28 o 
   4  -8   0      474.36      498.64      6.76 o 
   5  -8   0     1406.23     1390.89     18.51 o 
   6  -8   0      671.13      614.54      6.04 o 
   7  -8   0      750.77      755.40      7.21 o 
   8  -8   0      130.87      131.19      2.15 o 
   9  -8   0      234.02      256.48      3.50 o 
  10  -8   0      237.35      226.97      3.81 o 
   1  -7   0     3843.21     3847.75     28.88 o 
   2  -7   0       83.60       77.88      1.61 o 
   3  -7   0      853.57      866.54      8.52 o 
   4  -7   0      293.66      309.59      5.06 o 
   5  -7   0     1430.33     1365.24     17.83 o 
   6  -7   0        2.48       -0.88      1.45 o 
   7  -7   0       68.65       64.31      2.00 o 
   8  -7   0      643.88      623.83      6.33 o 
   9  -7   0       52.69       54.93      1.40 o 
  10  -7   0        0.80        1.85      0.78 o 
   0  -6   0      201.21      176.44      3.27 o 
   1  -6   0     1942.20     2101.41     17.23 o 
   2  -6   0     2644.86     2850.17     22.49 o 
   3  -6   0     3694.74     3910.67     37.06 o 
   4  -6   0      456.21      504.25      6.95 o 
   5  -6   0      348.25      348.45      5.53 o 
   6  -6   0       74.47       88.86      3.12 o 
   7  -6   0      375.25      373.52      4.14 o 
   8  -6   0      255.86      245.71      3.19 o 
   9  -6   0      446.67      456.67      4.98 o 
  10  -6   0       61.15       70.71      1.70 o 
   1  -5   0      319.90      342.18      3.79 o 
   2  -5   0     1060.39     1092.24      9.31 o 
   3  -5   0      410.11      449.00      5.31 o 
   4  -5   0      295.20      312.85      4.48 o 
   5  -5   0      496.61      504.31      6.65 o 
   6  -5   0       92.86      100.16      2.77 o 
   7  -5   0       75.02       74.26      1.65 o 
   8  -5   0      334.62      328.67      3.88 o 
   9  -5   0        4.46        4.60      0.88 o 
  10  -5   0       65.67       69.80      1.61 o 
   0  -4   0     2986.20     3188.62     38.52 o 
   1  -4   0     1445.44     1563.57     14.51 o 
   2  -4   0      233.79      221.18      2.51 o 
   3  -4   0      687.72      749.81      8.62 o 
   4  -4   0       88.86       92.89      2.40 o 
   5  -4   0       12.34       14.64      1.43 o 
   6  -4   0      261.96      271.99      4.49 o 
   7  -4   0      450.20      440.66      5.67 o 
   8  -4   0      593.40      576.41      5.97 o 
   9  -4   0       11.89       12.35      1.00 o 
  10  -4   0       50.55       48.56      1.57 o 
   1  -3   0     4979.18     4954.78     44.33 o 
   2  -3   0       82.69       88.44      1.62 o 
   3  -3   0      780.44      785.64      8.95 o 
   4  -3   0      318.74      349.77      4.65 o 
   5  -3   0      185.15      190.99      3.40 o 
   6  -3   0      467.74      480.98      6.59 o 
   7  -3   0       23.86       22.57      1.51 o 
   8  -3   0       21.39       18.79      1.15 o 
   9  -3   0      102.95       99.12      1.99 o 
  10  -3   0       22.15       25.45      1.30 o 
   0  -2   0    10818.32    10456.99    200.16 o 
   1  -2   0      951.42      952.09      9.12 o 
   2  -2   0      496.85      478.52      5.91 o 
   3  -2   0     1886.20     1941.44     22.15 o 
   4  -2   0     1371.12     1458.40     16.62 o 
   5  -2   0     1049.96     1056.67     11.95 o 
   6  -2   0       44.82       43.65      2.00 o 
   7  -2   0      548.51      517.96      9.05 o 
   8  -2   0       39.06       37.26      1.37 o 
   9  -2   0      322.73      316.78      4.71 o 
  10  -2   0       79.47       78.23      2.84 o 
   1  -1   0     2287.39     2263.59     24.89 o 
   2  -1   0     7934.48     8227.46     97.05 o 
   3  -1   0     1682.23     1634.47     18.68 o 
   4  -1   0      662.41      656.76      9.37 o 
   5  -1   0     1522.62     1560.42     17.27 o 
   6  -1   0     2373.68     2296.45     26.03 o 
   7  -1   0       85.54       87.69      3.56 o 
   8  -1   0      578.94      534.37      7.10 o 
   9  -1   0       57.11       49.87      3.90 o 
  10  -1   0       46.99       46.33      4.78 o 
  11  -1   0      135.58      150.95      4.92 o 
   1   0   0     9802.71     9177.52    173.81 o 
   2   0   0     1513.01     1673.32     20.20 o 
   3   0   0      192.62      211.67      3.18 o 
   4   0   0     7376.40     7549.13    104.92 o 
   5   0   0      357.57      403.51      7.00 o 
   6   0   0      210.24      218.08      3.97 o 
   7   0   0     1350.27     1352.78     24.33 o 
   8   0   0       71.37       75.83      3.11 o 
   9   0   0      152.28      143.86      4.46 o 
  10   0   0        6.54        6.44      2.27 o 
  11   0   0        3.32        2.40      1.60 o 
   1   1   0     1970.98     1868.54     28.08 o 
   2   1   0     7740.02     7804.28     92.38 o 
   3   1   0     1591.62     1581.47     18.16 o 
   4   1   0      722.24      747.76     11.59 o 
   5   1   0     1398.97     1438.80     21.92 o 
   6   1   0     2393.15     2334.38     28.35 o 
   7   1   0       77.66       68.89      3.17 o 
   8   1   0      640.55      580.42     12.54 o 
   9   1   0       49.91       46.03      4.20 o 
  10   1   0       59.44       68.26      4.17 o 
  11   1   0      143.06      148.48      4.88 o 
   1   2   0      942.93      930.52     25.30 o 
   2   2   0      608.67      554.97      7.81 o 
   3   2   0     1936.15     1919.76     27.48 o 
   4   2   0     1485.03     1672.54     27.89 o 
   5   2   0      947.51      958.93     17.46 o 
   6   2   0       36.16       31.76      2.18 o 
   7   2   0      528.15      485.07     14.74 o 
   8   2   0       38.53       31.12      3.87 o 
   9   2   0      306.69      281.34     14.06 o 
  10   2   0       91.32      100.44      4.85 o 
   1   3   0     5004.15     5007.68    132.38 o 
   2   3   0       71.14       76.95      4.12 o 
   3   3   0      802.04      798.68     10.67 o 
   4   3   0      282.67      323.08      6.37 o 
   5   3   0      193.11      210.30      5.91 o 
   6   3   0      449.21      442.65     17.54 o 
   7   3   0       26.89       25.54      2.73 o 
   8   3   0       32.49       30.60      3.97 o 
   9   3   0       98.18       80.81      5.60 o 
  10   3   0       27.65       39.22      3.20 o 
   1   4   0     1448.65     1582.46     42.74 o 
   2   4   0      226.29      213.90      5.97 o 
   3   4   0      694.84      755.33     10.32 o 
   4   4   0       93.09       99.81      2.83 o 
   5   4   0       11.68       14.88      2.29 o 
   6   4   0      264.49      248.89      6.95 o 
   7   4   0      449.06      446.51     17.79 o 
   8   4   0      599.93      563.68     13.20 o 
   9   4   0       10.68       14.36      3.10 o 
  10   4   0       50.59       50.54      3.37 o 
   1   5   0      341.18      354.45     10.87 o 
   2   5   0     1086.05     1080.40     30.36 o 
   3   5   0      374.46      396.02      6.04 o 
   4   5   0      314.91      342.31      5.81 o 
   5   5   0      505.97      515.34     14.62 o 
   6   5   0      109.94      109.07      4.89 o 
   8   5   0      335.23      326.97      7.68 o 
   9   5   0        3.40        2.29      2.75 o 
   0   6   0      159.68      144.51      4.78 o 
   1   6   0     1980.96     2136.56     57.70 o 
   2   6   0     2858.02     3010.90     81.19 o 
   3   6   0     3576.20     3758.38     53.14 o 
   4   6   0      400.90      445.81      7.20 o 
   5   6   0      346.67      341.41      7.35 o 
   6   6   0       68.17       76.49      9.74 o 
   7   6   0      348.02      329.07     11.17 o 
   8   6   0      258.17      252.67      7.35 o 
   1   7   0     3839.97     3929.80    105.01 o 
   2   7   0       66.17       63.15      4.19 o 
   3   7   0      744.01      768.56     12.70 o 
   4   7   0      349.77      379.21      6.48 o 
   5   7   0     1459.30     1428.08     26.47 o 
   6   7   0       12.26        9.54      2.51 o 
   7   7   0       67.64       72.99      5.02 o 
   8   7   0      690.75      674.62     26.56 o 
   0   8   0        5.87       11.99      1.96 o 
   1   8   0      169.59      191.85      7.38 o 
   2   8   0      790.22      772.50     21.48 o 
   3   8   0      969.63     1000.97     16.12 o 
   4   8   0      418.23      445.68      7.85 o 
   5   8   0     1461.45     1464.50     27.23 o 
   6   8   0      624.77      575.18     16.94 o 
   7   8   0      851.58      814.23     17.18 o 
   8   8   0      131.16      135.91      4.04 o 
   1   9   0      551.40      549.45     11.62 o 
   2   9   0     1055.03     1161.84     33.81 o 
   3   9   0     1133.88     1110.26     17.83 o 
   4   9   0     1779.11     1761.94     23.84 o 
   5   9   0      334.48      346.49      8.91 o 
   6   9   0      791.17      768.33     21.41 o 
   7   9   0       45.41       46.22      3.05 o 
   8   9   0      718.89      738.87     15.08 o 
   0  10   0      300.66      254.36      9.21 o 
   1  10   0      500.25      546.00     11.95 o 
   2  10   0      450.98      411.44     14.46 o 
   3  10   0       86.49       97.34      4.18 o 
   4  10   0      113.53      115.95      5.15 o 
   5  10   0      184.24      188.02     14.41 o 
   6  10   0       21.59       20.83      2.86 o 
   7  10   0       53.44       61.66      3.38 o 
   8  10   0      236.44      251.13      6.33 o 
   1  11   0      559.48      544.68     12.27 o 
   2  11   0      213.37      200.12      8.97 o 
   3  11   0      166.49      178.03      6.05 o 
   4  11   0      304.92      294.88     11.18 o 
   5  11   0       77.47       76.30      6.51 o 
   6  11   0      391.79      405.15     23.43 o 
   7  11   0       43.57       55.50      5.22 o 
   8  11   0       44.50       51.13      2.66 o 
   0  12   0       92.81       84.14      5.61 o 
   1  12   0      322.90      311.89      8.29 o 
   2  12   0      194.16      186.68      6.09 o 
   3  12   0      126.82      102.52      7.01 o 
   4  12   0      425.99      395.83     13.59 o 
   5  12   0      201.94      182.41     16.55 o 
   6  12   0      275.16      266.48      8.08 o 
   7  12   0       82.52       79.59      8.88 o 
   8  12   0        2.10        4.25      3.14 o 
   2  13   0       70.72       71.78      9.65 o 
   3  13   0      440.98      412.36     13.96 o 
   4  13   0       76.84       73.80      9.87 o 
   5  13   0       62.29       57.77      3.83 o 
   6  13   0      247.16      232.24      8.77 o 
   7  13   0      186.89      190.36      5.35 o 
   8  13   0      148.50      149.62      4.56 o 
   2  14   0      356.83      334.95     18.72 o 
   3  14   0      214.49      198.08     14.39 o 
   4  14   0      680.06      671.75     26.66 o 
   5  14   0       67.75       64.38      3.90 o 
   6  14   0      272.82      280.38      9.69 o 
   7  14   0       10.64       10.44      1.79 o 
   2  15   0      157.57      141.65      8.28 o 
   3  15   0       26.28       25.86      5.89 o 
   4  15   0       82.56       95.25      9.98 o 
   5  15   0       19.83       21.04      3.24 o 
   6  15   0      249.11      293.92     13.25 o 
   7  15   0       27.33       23.65      1.76 o 
   2  16   0      545.89      535.17     22.36 o 
   3  16   0       37.22       47.85      3.51 o 
   4  16   0      279.11      288.97      9.75 o 
   5  16   0      125.96      120.06      5.66 o 
   6  16   0      110.90      125.40      3.80 o 
   4  17   0      224.79      244.39      8.27 o 
   5  17   0       65.94       61.32      3.73 o 
  -2 -19   1       62.28       65.69      2.00 o 
  -1 -19   1       75.03       77.18      1.32 o 
   0 -19   1      246.10      269.77      3.31 o 
   1 -19   1       31.49       32.04      1.06 o 
   2 -19   1      163.27      165.83      4.30 o 
  -4 -18   1       33.74       36.83      1.40 o 
  -3 -18   1       60.56       64.01      1.31 o 
  -2 -18   1      191.72      202.00      2.53 o 
  -1 -18   1       26.03       29.93      1.05 o 
   0 -18   1      159.70      172.75      2.16 o 
   1 -18   1      157.80      162.93      2.28 o 
   2 -18   1       37.57       37.97      1.21 o 
   3 -18   1      114.92      122.90      2.20 o 
   4 -18   1       69.85       77.92      3.03 o 
  -5 -17   1      135.80      134.44      2.71 o 
  -4 -17   1       27.67       31.36      0.98 o 
  -3 -17   1       71.14       76.66      1.58 o 
  -2 -17   1      141.08      137.61      2.13 o 
  -1 -17   1       65.90       61.22      1.38 o 
   0 -17   1      112.59      112.43      1.80 o 
   1 -17   1       65.67       66.15      1.47 o 
   2 -17   1      430.29      426.84      5.25 o 
   3 -17   1       32.98       30.24      1.62 o 
   4 -17   1      236.49      219.18      3.22 o 
   5 -17   1      238.09      259.18      5.52 o 
  -6 -16   1      153.85      151.82      3.82 o 
  -5 -16   1      135.80      143.58      2.55 o 
  -4 -16   1      180.60      189.69      2.43 o 
  -3 -16   1       19.87       18.89      1.07 o 
  -2 -16   1      517.47      509.44      4.89 o 
  -1 -16   1      164.04      161.02      2.18 o 
   0 -16   1      338.43      338.44      3.46 o 
   1 -16   1      195.63      193.97      2.35 o 
   2 -16   1      227.72      218.46      2.68 o 
   3 -16   1      287.03      301.87      4.21 o 
   4 -16   1      125.50      119.13      2.77 o 
   5 -16   1      311.95      318.24      6.88 o 
   6 -16   1       99.81       95.61      2.92 o 
  -7 -15   1      267.78      277.39      6.09 o 
  -6 -15   1       32.18       37.63      1.28 o 
  -5 -15   1      398.28      398.65      3.99 o 
  -4 -15   1      266.94      286.26      2.98 o 
  -3 -15   1      600.58      611.52      5.51 o 
  -2 -15   1       21.41       23.87      1.02 o 
  -1 -15   1     1503.05     1479.83     12.18 o 
   0 -15   1      317.85      330.02      3.35 o 
   1 -15   1      514.64      512.70      4.60 o 
   2 -15   1      219.18      220.25      2.68 o 
   3 -15   1       24.29       23.67      1.34 o 
   4 -15   1      148.70      155.46      2.96 o 
   5 -15   1       18.31       21.25      2.30 o 
   6 -15   1      135.22      143.68      3.29 o 
   7 -15   1      292.79      289.03      8.57 o 
  -7 -14   1        0.84        1.66      0.78 o 
  -6 -14   1      459.55      484.57      6.76 o 
  -5 -14   1       25.32       27.56      1.15 o 
  -4 -14   1       78.23       76.71      1.66 o 
  -3 -14   1      281.44      284.65      2.90 o 
  -2 -14   1       23.70       30.26      0.94 o 
  -1 -14   1       63.66       62.90      1.29 o 
   0 -14   1       43.21       47.65      1.27 o 
   1 -14   1      256.82      243.81      2.68 o 
   2 -14   1      470.85      456.30      4.52 o 
   3 -14   1       33.71       27.89      1.02 o 
   4 -14   1       47.82       46.26      1.38 o 
   5 -14   1      130.02      122.80      5.16 o 
   6 -14   1       77.31       82.23      2.76 o 
   7 -14   1       65.93       64.42      2.19 o 
  -8 -13   1       33.12       35.70      1.33 o 
  -7 -13   1      237.19      250.87      3.60 o 
  -6 -13   1       94.90       84.73      1.86 o 
  -5 -13   1      209.80      223.82      2.92 o 
  -4 -13   1      638.41      618.42      5.21 o 
  -3 -13   1       25.22       24.08      0.90 o 
  -2 -13   1       24.19       21.01      0.81 o 
  -1 -13   1      545.24      504.40      4.37 o 
   0 -13   1      288.31      281.02      2.78 o 
   1 -13   1      109.57      106.94      1.65 o 
   2 -13   1      467.19      469.45      4.37 o 
   3 -13   1      698.80      678.05      6.77 o 
   4 -13   1      876.69      874.46      8.39 o 
   5 -13   1        3.84        5.89      0.94 o 
   6 -13   1      238.17      254.11      5.72 o 
   7 -13   1       12.29       17.02      1.96 o 
   8 -13   1       46.38       48.49      1.52 o 
  -8 -12   1       41.54       44.74      1.33 o 
  -7 -12   1       57.93       54.16      1.74 o 
  -6 -12   1        2.06        2.24      0.93 o 
  -5 -12   1       14.02       11.37      0.94 o 
  -4 -12   1      303.10      307.25      2.99 o 
  -3 -12   1      214.74      207.59      2.26 o 
  -2 -12   1      946.36      897.97     12.12 o 
  -1 -12   1     1091.39     1124.63     14.81 o 
   0 -12   1      518.73      541.21      9.20 o 
   1 -12   1      988.69      964.28     14.12 o 
   2 -12   1       51.08       43.04      2.43 o 
   3 -12   1       70.88       67.39      1.49 o 
   4 -12   1        6.64        8.88      0.93 o 
   5 -12   1      185.04      174.00      2.84 o 
   6 -12   1      307.30      304.13      3.83 o 
   7 -12   1        9.31        9.70      1.35 o 
   8 -12   1      227.98      230.61      3.74 o 
  -9 -11   1       92.84       85.98      1.76 o 
  -8 -11   1      192.29      195.58      3.06 o 
  -7 -11   1      279.42      282.49      3.81 o 
  -6 -11   1      242.25      256.16      3.17 o 
  -5 -11   1      360.80      323.46      3.37 o 
  -4 -11   1      389.41      371.69      3.56 o 
  -3 -11   1      631.49      630.10      9.14 o 
  -2 -11   1      285.69      289.50      5.00 o 
  -1 -11   1     1401.78     1330.48     11.48 o 
   0 -11   1       36.14       43.68      1.60 o 
   1 -11   1      113.74      119.45      2.36 o 
   2 -11   1      100.27       90.82      2.45 o 
   3 -11   1      126.56      126.44      3.74 o 
   4 -11   1      116.37      110.14      2.54 o 
   5 -11   1       44.43       44.43      1.53 o 
   6 -11   1      144.21      126.68      2.29 o 
   7 -11   1      117.71      125.00      2.22 o 
   8 -11   1       16.42       20.18      1.63 o 
   9 -11   1       32.94       37.68      1.26 o 
  -9 -10   1       52.82       64.56      1.59 o 
  -8 -10   1      180.38      189.90      2.82 o 
  -7 -10   1       39.98       36.04      1.40 o 
  -6 -10   1      987.46      933.45      8.39 o 
  -5 -10   1       49.81       51.18      2.13 o 
  -4 -10   1      845.52      811.46     12.04 o 
  -3 -10   1      144.71      130.01      2.79 o 
  -2 -10   1      244.28      258.24      3.57 o 
  -1 -10   1      564.02      561.96      5.65 o 
   0 -10   1      393.35      398.86      4.50 o 
   1 -10   1      269.93      259.37      3.41 o 
   2 -10   1       99.43       95.15      2.23 o 
   3 -10   1      985.65      976.13     11.34 o 
   4 -10   1       24.14       30.95      2.42 o 
   5 -10   1      623.80      578.02      5.76 o 
   6 -10   1       57.14       54.31      1.42 o 
   7 -10   1      652.64      637.19      7.18 o 
   8 -10   1      103.16      112.51      2.09 o 
   9 -10   1      121.16      129.09      2.10 o 
  -9  -9   1      221.17      224.05      3.10 o 
  -8  -9   1      350.99      352.34      4.39 o 
  -7  -9   1       66.46       65.26      1.66 o 
  -6  -9   1       18.07       17.68      0.95 o 
  -5  -9   1     1184.14     1112.48     15.39 o 
  -4  -9   1      144.68      133.87      3.17 o 
  -3  -9   1      392.79      363.78      4.85 o 
  -2  -9   1      487.11      499.07      5.25 o 
  -1  -9   1     2711.35     2821.78     22.03 o 
   0  -9   1      166.47      182.91      2.54 o 
   1  -9   1      215.68      189.29      2.59 o 
   2  -9   1     1085.47     1089.37      9.76 o 
   3  -9   1      677.72      709.23      8.39 o 
   4  -9   1       57.15       55.39      2.38 o 
   5  -9   1      278.91      286.83      5.60 o 
   6  -9   1      418.42      393.55      4.24 o 
   7  -9   1       13.42       14.27      1.01 o 
   8  -9   1       27.73       28.26      1.13 o 
   9  -9   1      105.27      111.60      1.99 o 
 -10  -8   1       34.08       36.57      2.31 o 
  -9  -8   1       18.11       16.51      1.19 o 
  -8  -8   1      483.29      471.09      5.54 o 
  -7  -8   1       33.16       32.21      1.62 o 
  -6  -8   1     1995.05     1957.80     15.64 o 
  -5  -8   1      159.37      166.67      4.05 o 
  -4  -8   1      433.76      413.36      5.50 o 
  -3  -8   1       94.82       82.78      2.13 o 
  -2  -8   1      893.95      904.26      7.86 o 
  -1  -8   1      574.31      569.55      5.53 o 
   0  -8   1      570.62      586.15      5.63 o 
   1  -8   1     1663.72     1652.31     13.73 o 
   2  -8   1      131.53      137.46      2.20 o 
   3  -8   1      131.91      114.93      2.49 o 
   4  -8   1       69.64       71.00      2.25 o 
   5  -8   1      868.39      863.26     12.33 o 
   6  -8   1      424.18      416.58      4.43 o 
   7  -8   1     1214.54     1141.88     10.34 o 
   8  -8   1      182.52      190.36      2.65 o 
   9  -8   1      206.62      219.96      3.43 o 
  10  -8   1       75.98       80.40      1.85 o 
 -10  -7   1      574.23      596.32      7.77 o 
  -9  -7   1       36.09       38.25      1.20 o 
  -8  -7   1      120.04      120.92      2.11 o 
  -7  -7   1      782.41      752.17      7.01 o 
  -6  -7   1      758.59      718.53      6.50 o 
  -5  -7   1      670.23      624.72     10.80 o 
  -4  -7   1      243.07      252.04      4.16 o 
  -3  -7   1     1002.08     1016.05     10.29 o 
  -2  -7   1     1637.37     1798.53     14.76 o 
  -1  -7   1     4292.69     4685.44     36.39 o 
   0  -7   1      243.72      241.21      2.98 o 
   1  -7   1      243.66      262.48      3.01 o 
   2  -7   1     2872.39     3125.35     24.76 o 
   3  -7   1      276.05      325.52      4.17 o 
   4  -7   1      662.86      650.77      8.70 o 
   5  -7   1       65.93       59.54      2.35 o 
   6  -7   1      915.11      841.63      8.08 o 
   7  -7   1       76.24       71.57      1.66 o 
   8  -7   1      200.80      209.28      2.87 o 
   9  -7   1       66.33       69.11      1.69 o 
  10  -7   1       23.52       26.54      1.10 o 
 -10  -6   1        5.85        6.72      0.97 o 
  -9  -6   1       13.82       11.16      0.98 o 
  -8  -6   1      306.66      298.28      3.82 o 
  -7  -6   1      384.70      354.15      3.86 o 
  -6  -6   1      146.97      143.91      3.79 o 
  -5  -6   1       34.87       40.56      1.98 o 
  -4  -6   1      665.26      660.13      8.08 o 
  -3  -6   1      822.82      839.82      9.61 o 
  -2  -6   1     1390.50     1489.70     13.17 o 
  -1  -6   1     3912.97     4410.55     35.18 o 
   0  -6   1       81.96      107.24      1.92 o 
   1  -6   1     3904.99     4232.34     33.76 o 
   2  -6   1     1841.75     2014.10     15.53 o 
   3  -6   1     4317.46     4470.78     42.29 o 
   4  -6   1      247.39      270.05      4.14 o 
   5  -6   1      742.58      708.70      8.78 o 
   6  -6   1      104.19       90.04      3.39 o 
   7  -6   1      467.24      431.25      4.61 o 
   8  -6   1       30.86       36.31      1.33 o 
   9  -6   1       13.76       11.70      0.99 o 
  10  -6   1       43.51       41.13      1.24 o 
 -10  -5   1       24.21       23.19      1.29 o 
  -9  -5   1      182.56      189.65      2.82 o 
  -8  -5   1       26.35       24.80      1.57 o 
  -7  -5   1      289.89      291.11      3.36 o 
  -6  -5   1      647.86      650.36      9.75 o 
  -5  -5   1      611.79      568.46      7.83 o 
  -4  -5   1      628.00      639.68      7.76 o 
  -3  -5   1      668.46      759.70      8.16 o 
  -2  -5   1     1408.51     1525.30     13.85 o 
  -1  -5   1     3153.42     3396.79     27.13 o 
   0  -5   1      454.21      442.32      4.63 o 
   1  -5   1      853.16      902.80      7.82 o 
   2  -5   1     1153.93     1263.21     11.11 o 
   3  -5   1       71.86       64.25      1.58 o 
   4  -5   1      232.76      281.04      4.18 o 
   5  -5   1      190.30      201.94      3.57 o 
   6  -5   1      199.04      181.48      5.00 o 
   7  -5   1       73.12       73.89      1.68 o 
   8  -5   1      112.44      106.66      2.26 o 
   9  -5   1       94.67       90.77      1.87 o 
  10  -5   1      115.25      113.62      1.99 o 
 -10  -4   1       72.80       69.77      2.33 o 
  -9  -4   1      263.30      263.87      3.62 o 
  -8  -4   1      178.57      176.61      2.56 o 
  -7  -4   1      147.75      144.12      2.27 o 
  -6  -4   1      248.64      233.58      4.29 o 
  -5  -4   1      316.71      294.12      4.84 o 
  -4  -4   1      825.33      829.64     10.16 o 
  -3  -4   1      510.24      563.37      7.03 o 
  -2  -4   1      310.04      348.51      4.71 o 
  -1  -4   1     1142.47     1258.19     11.37 o 
   0  -4   1     6074.10     6487.50     61.35 o 
   1  -4   1     3519.32     3741.30     30.36 o 
   2  -4   1     2173.44     2229.38     18.75 o 
   3  -4   1      122.86      142.69      2.50 o 
   4  -4   1      446.48      468.98      5.55 o 
   5  -4   1      362.82      355.70      5.08 o 
   6  -4   1      438.14      416.75      6.35 o 
   7  -4   1       82.73       87.13      1.91 o 
   8  -4   1       82.26       81.66      2.67 o 
   9  -4   1       52.35       57.96      1.50 o 
  10  -4   1       63.51       69.68      1.79 o 
 -10  -3   1       31.16       34.43      1.98 o 
  -9  -3   1      118.99      114.35      2.53 o 
  -8  -3   1       72.83       79.33      2.10 o 
  -7  -3   1      337.47      329.40      6.52 o 
  -6  -3   1      286.19      305.67      5.05 o 
  -5  -3   1      271.37      303.52      4.88 o 
  -4  -3   1      510.87      519.12      5.94 o 
  -3  -3   1       85.35      109.09      2.09 o 
  -2  -3   1      261.03      310.32      4.05 o 
  -1  -3   1     5299.63     5593.87     47.23 o 
   0  -3   1     2223.81     2299.63     20.74 o 
   1  -3   1     4238.20     4493.30     36.17 o 
   2  -3   1     2019.25     2111.18     22.00 o 
   3  -3   1      356.14      341.46      4.14 o 
   4  -3   1       34.07       29.20      1.37 o 
   5  -3   1      833.90      862.19     10.12 o 
   6  -3   1      316.96      334.14      5.38 o 
   7  -3   1      369.40      352.36      5.34 o 
   8  -3   1       88.28       83.76      1.99 o 
   9  -3   1       44.99       45.81      1.65 o 
  10  -3   1      185.74      190.25      2.85 o 
 -11  -2   1       37.21       38.53      2.47 o 
 -10  -2   1      277.57      267.40      5.71 o 
  -9  -2   1     1283.51     1314.95     15.09 o 
  -8  -2   1      527.39      502.15      6.45 o 
  -7  -2   1      358.43      344.02      6.70 o 
  -6  -2   1     1143.73     1099.49     13.59 o 
  -5  -2   1      569.07      609.94      7.49 o 
  -4  -2   1     1936.91     1874.11     19.63 o 
  -3  -2   1     4992.33     5316.14     51.30 o 
  -2  -2   1     6637.16     6740.75     63.47 o 
  -1  -2   1     2669.57     2599.79     26.11 o 
   0  -2   1     1467.07     1601.23     15.22 o 
   1  -2   1     1664.18     1653.13     15.83 o 
   2  -2   1       44.47       48.72      1.72 o 
   3  -2   1      227.25      233.17      4.34 o 
   4  -2   1      554.00      622.10      7.95 o 
   5  -2   1      284.92      285.42      4.56 o 
   6  -2   1        6.87        5.75      1.23 o 
   7  -2   1       26.39       26.75      2.38 o 
   8  -2   1      212.64      203.77      2.91 o 
   9  -2   1      126.21      114.89      2.26 o 
  10  -2   1      608.03      608.58      8.71 o 
 -11  -1   1       49.70       49.53      2.73 o 
 -10  -1   1      472.84      489.99     10.30 o 
  -9  -1   1       15.69       15.85      1.85 o 
  -8  -1   1       28.11       24.35      2.00 o 
  -7  -1   1     1189.88     1149.36     19.38 o 
  -6  -1   1      114.50      100.72      2.70 o 
  -5  -1   1      216.39      219.51      4.17 o 
  -4  -1   1     1269.91     1395.71     15.71 o 
  -3  -1   1     4483.55     4630.08     47.65 o 
  -2  -1   1     2558.09     2628.16     28.28 o 
  -1  -1   1     2817.58     2748.65     28.00 o 
   0  -1   1     2541.56     2505.77     23.35 o 
   1  -1   1     2087.59     2048.04     24.49 o 
   2  -1   1     1887.57     2005.90     27.03 o 
   3  -1   1     1136.03     1200.11     16.66 o 
   4  -1   1     1266.42     1222.96     22.96 o 
   5  -1   1      402.17      402.26      6.20 o 
   6  -1   1      249.84      227.23      4.38 o 
   7  -1   1      963.36      965.43     16.68 o 
   8  -1   1      495.75      495.49      5.78 o 
   9  -1   1      177.27      169.88      4.73 o 
  10  -1   1      516.52      527.32     11.16 o 
 -11   0   1      141.88      152.28      4.99 o 
 -10   0   1      112.81      141.48      4.31 o 
  -9   0   1     1778.64     1814.58     29.41 o 
  -8   0   1       11.39       11.80      1.70 o 
  -7   0   1      695.76      672.23     12.47 o 
  -6   0   1       39.86       30.16      1.85 o 
  -5   0   1      202.61      191.96      4.22 o 
  -4   0   1      264.16      333.04      4.70 o 
  -3   0   1      553.65      586.66      7.66 o 
  -2   0   1     7729.62     7782.97    101.40 o 
  -1   0   1      272.54      228.14      3.41 o 
   0   0   1     2037.31     2105.87     28.57 o 
   1   0   1     3885.31     3975.86     47.04 o 
   2   0   1     1980.94     2204.34     29.18 o 
   3   0   1     1566.14     1567.97     21.31 o 
   4   0   1      110.12      120.55      3.00 o 
   5   0   1     3107.09     2993.77     37.99 o 
   6   0   1       19.70       18.51      2.02 o 
   7   0   1      147.87      144.97      3.93 o 
   8   0   1        9.25        5.44      1.58 o 
   9   0   1       42.05       48.76      2.50 o 
  10   0   1      526.02      523.01     14.21 o 
 -11   1   1       53.14       47.77      4.00 o 
 -10   1   1      496.01      522.73     14.36 o 
  -9   1   1       21.91       28.58      3.62 o 
  -8   1   1       23.90       18.95      3.05 o 
  -7   1   1     1232.41     1172.45     23.01 o 
  -6   1   1      129.92      112.63      3.15 o 
  -5   1   1      196.75      180.59      5.08 o 
  -4   1   1     1282.94     1417.60     20.91 o 
  -3   1   1     4869.67     4972.99     51.31 o 
  -2   1   1     2519.99     2606.79     34.48 o 
  -1   1   1     3153.94     3020.84     40.10 o 
   0   1   1     2444.83     2404.64    115.07 o 
   1   1   1     2278.59     2197.52     26.22 o 
   2   1   1     1661.31     1738.28     23.14 o 
   3   1   1     1134.31     1185.39     16.34 o 
   4   1   1     1267.00     1292.21     28.22 o 
   5   1   1      388.39      371.91      6.94 o 
   6   1   1      214.32      197.48      5.14 o 
   7   1   1      932.50      913.12     17.59 o 
   8   1   1      464.14      471.01     10.82 o 
   9   1   1      203.67      197.82      5.40 o 
  10   1   1      495.87      526.32     14.35 o 
 -10   2   1      288.99      301.08      9.29 o 
  -9   2   1     1286.88     1179.84     39.69 o 
  -8   2   1      513.37      487.43     12.09 o 
  -7   2   1      375.21      343.72      7.77 o 
  -6   2   1     1131.31     1044.08     20.69 o 
  -5   2   1      597.49      635.55     11.01 o 
  -4   2   1     1848.16     1851.59     21.99 o 
  -3   2   1     4909.14     5270.39     64.44 o 
  -2   2   1     6332.64     6416.27     98.78 o 
  -1   2   1     2814.00     2718.31     54.16 o 
   0   2   1     1572.63     1628.48     43.54 o 
   1   2   1     1823.10     1777.36     47.63 o 
   2   2   1       56.62       63.76      1.94 o 
   3   2   1      215.37      214.05      3.37 o 
   4   2   1      536.55      623.43     10.01 o 
   5   2   1      282.43      288.83      6.62 o 
   6   2   1        4.72        4.40      1.56 o 
   7   2   1       13.01       10.76      2.53 o 
   8   2   1      252.64      230.66      8.74 o 
   9   2   1      147.71      118.35      9.06 o 
  10   2   1      586.24      596.12     15.91 o 
 -10   3   1       27.47       27.65      2.86 o 
  -9   3   1      104.82       95.27      5.40 o 
  -8   3   1       58.39       63.87      3.02 o 
  -7   3   1      325.41      304.56     12.25 o 
  -6   3   1      295.59      294.75      6.78 o 
  -5   3   1      232.06      261.63      5.30 o 
  -4   3   1      546.81      567.11      7.88 o 
  -3   3   1       61.30       75.37      2.58 o 
  -2   3   1      287.96      329.71      4.98 o 
  -1   3   1     5090.16     5106.38     95.34 o 
   0   3   1     2115.18     2198.32     58.65 o 
   1   3   1     4294.45     4654.60    123.30 o 
   2   3   1     2149.40     2227.69     34.08 o 
   3   3   1      352.33      333.04      5.43 o 
   4   3   1       25.97       24.63      2.51 o 
   5   3   1      861.67      880.99     18.82 o 
   6   3   1      332.92      326.94      9.32 o 
   7   3   1      377.49      365.88     16.05 o 
   8   3   1       99.30       98.30      7.72 o 
   9   3   1       45.70       45.63      4.20 o 
  10   3   1      176.71      178.07      6.32 o 
  -9   4   1      255.54      253.64      8.91 o 
  -8   4   1      172.07      176.58      5.22 o 
  -7   4   1      160.81      150.80      5.52 o 
  -6   4   1      240.07      207.03      5.55 o 
  -5   4   1      327.05      308.32      6.69 o 
  -4   4   1      836.78      846.75     14.55 o 
  -3   4   1      481.49      540.80      7.91 o 
  -2   4   1      317.44      348.93     10.03 o 
  -1   4   1     1143.08     1237.64     33.46 o 
   0   4   1     6119.73     6625.30    174.85 o 
   1   4   1     3458.73     3681.52     98.00 o 
   2   4   1     2213.00     2290.57     42.58 o 
   3   4   1      124.41      143.68      3.07 o 
   4   4   1      472.94      504.04     10.67 o 
   5   4   1      361.64      358.81      9.52 o 
   6   4   1      423.72      390.54     10.58 o 
   7   4   1       86.37       91.42      4.19 o 
   8   4   1       86.28       78.34      9.18 o 
   9   4   1       49.84       43.18      4.16 o 
  10   4   1       62.41       69.23      3.97 o 
  -9   5   1      177.47      166.44      9.43 o 
  -8   5   1       26.26       23.65      5.66 o 
  -7   5   1      269.31      263.22      7.46 o 
  -6   5   1      620.46      585.70     15.85 o 
  -5   5   1      607.29      572.19     12.79 o 
  -4   5   1      649.87      651.75     10.14 o 
  -3   5   1      676.50      773.21     12.38 o 
  -2   5   1     1426.67     1517.75     27.42 o 
  -1   5   1     3168.95     3377.87     63.44 o 
   0   5   1      482.26      471.75     13.76 o 
   1   5   1      901.53      925.88     26.00 o 
   2   5   1     1108.88     1221.13     34.21 o 
   3   5   1       78.31       69.41      3.21 o 
   4   5   1      229.61      280.69      7.24 o 
   5   5   1      203.55      218.45      7.31 o 
   6   5   1      176.31      160.06      8.10 o 
   7   5   1       68.55       64.36      5.11 o 
   8   5   1      103.58       97.93      8.05 o 
   9   5   1      101.44       92.37      7.07 o 
  10   5   1      120.30      114.12      4.73 o 
  -8   6   1      346.86      312.71     10.57 o 
  -7   6   1      429.37      389.47      9.74 o 
  -6   6   1      111.15      101.55      6.08 o 
  -5   6   1       38.18       40.58      2.88 o 
  -4   6   1      688.42      676.06     10.20 o 
  -3   6   1      797.72      809.26     10.52 o 
  -2   6   1     1233.33     1328.64     22.42 o 
  -1   6   1     4019.59     4451.53     83.51 o 
   0   6   1       60.63       78.00      4.05 o 
   1   6   1     3910.70     4268.12    113.85 o 
   2   6   1     1866.29     1961.59    105.27 o 
   3   6   1     4512.18     4666.10     65.41 o 
   4   6   1      243.37      278.29      9.10 o 
   5   6   1      765.46      741.82     17.97 o 
   6   6   1       94.68       92.61      6.54 o 
   7   6   1      449.03      425.55      9.75 o 
   8   6   1       25.25       28.95      3.12 o 
  10   6   1       28.76       26.89      2.43 o 
  -8   7   1      139.55      147.29      5.04 o 
  -7   7   1      817.55      761.63     14.22 o 
  -6   7   1      717.66      680.12     30.06 o 
  -5   7   1      676.36      626.80     11.72 o 
  -4   7   1      238.16      248.13      4.64 o 
  -3   7   1     1079.89     1112.89     14.07 o 
  -2   7   1     1549.93     1746.94     39.99 o 
  -1   7   1     4332.00     4692.75     88.20 o 
   0   7   1      310.17      306.61      9.99 o 
   1   7   1      207.06      214.86      8.05 o 
   2   7   1     2632.93     2794.10     59.48 o 
   3   7   1      271.45      326.14      6.57 o 
   4   7   1      568.86      579.72     15.35 o 
   5   7   1       57.43       61.82      3.40 o 
   6   7   1      897.37      791.88     22.29 o 
   7   7   1       87.37       82.14      3.93 o 
   8   7   1      215.86      217.86      6.67 o 
  10   7   1       24.40       30.06      2.33 o 
  -8   8   1      482.99      462.32     23.54 o 
  -7   8   1       40.05       42.80      2.97 o 
  -6   8   1     1927.11     1824.14     65.56 o 
  -5   8   1      140.38      158.67      5.80 o 
  -4   8   1      460.94      448.67      7.13 o 
  -3   8   1      105.19       94.99      2.92 o 
  -2   8   1      942.09      962.99     19.64 o 
  -1   8   1      607.00      618.71     12.98 o 
   0   8   1      560.79      605.45     18.17 o 
   1   8   1     1611.31     1587.72     44.34 o 
   2   8   1      141.28      142.57      5.17 o 
   3   8   1      143.18      125.23      3.91 o 
   4   8   1       68.21       78.40      6.02 o 
   5   8   1      920.09      901.77     31.58 o 
   6   8   1      388.74      367.13      8.86 o 
   7   8   1     1094.16     1034.55     20.79 o 
   8   8   1      184.44      198.62      4.84 o 
  -8   9   1      371.34      378.89      8.70 o 
  -7   9   1       60.75       62.91      3.40 o 
  -6   9   1       19.72       13.97      7.69 o 
  -5   9   1     1182.15     1122.37     22.16 o 
  -4   9   1      140.92      126.73      3.77 o 
  -3   9   1      427.64      389.75      6.31 o 
  -2   9   1      499.02      528.87     11.86 o 
  -1   9   1     2610.93     2760.43     75.01 o 
   0   9   1      197.54      222.30      8.47 o 
   1   9   1      263.50      240.07      9.20 o 
   2   9   1     1049.16     1063.08     23.70 o 
   3   9   1      675.37      721.58     14.86 o 
   4   9   1      106.68      114.52      7.76 o 
   5   9   1      270.99      266.79     12.35 o 
   6   9   1      386.86      366.71      8.96 o 
   7   9   1       10.17        9.91      2.26 o 
   8   9   1       45.21       48.81      2.72 o 
  -8  10   1      179.72      183.87      6.10 o 
  -7  10   1       26.27       26.05      3.41 o 
  -6  10   1     1020.33      945.55     25.73 o 
  -5  10   1       46.19       57.92      5.80 o 
  -4  10   1      902.42      868.04     14.94 o 
  -3  10   1      156.33      143.39      3.54 o 
  -2  10   1      298.25      296.56      7.76 o 
  -1  10   1      526.56      533.20     12.01 o 
   0  10   1      339.64      346.99      8.34 o 
   1  10   1      248.31      230.44      9.45 o 
   2  10   1       87.35       83.01      4.47 o 
   3  10   1     1056.09     1029.13     17.01 o 
   4  10   1       20.54       24.81      4.14 o 
   5  10   1      650.28      601.02     14.17 o 
   6  10   1       64.57       63.19      3.51 o 
   7  10   1      679.79      681.70     22.26 o 
   8  10   1       81.86       91.36      3.58 o 
   9  10   1      116.43      116.08      4.66 o 
  -8  11   1      199.33      203.54      5.35 o 
  -7  11   1      253.36      248.72      6.69 o 
  -6  11   1      225.79      230.46     27.07 o 
  -5  11   1      362.82      332.73     12.44 o 
  -4  11   1      397.66      383.91     13.33 o 
  -3  11   1      588.21      579.19     12.43 o 
  -2  11   1      310.45      324.95      7.68 o 
  -1  11   1     1427.77     1359.23     27.59 o 
   0  11   1       24.02       28.63      3.27 o 
   2  11   1      112.90       99.64      7.82 o 
   3  11   1      129.82      128.94     15.21 o 
   4  11   1       88.36       93.98      6.74 o 
   5  11   1       46.60       47.28      4.08 o 
   6  11   1      130.52      120.79      5.76 o 
   7  11   1      105.88      112.63      4.29 o 
   8  11   1       12.44       12.95      1.82 o 
   9  11   1       42.23       52.46      2.97 o 
  -8  12   1       36.83       38.79      2.22 o 
  -7  12   1       60.76       63.69      3.33 o 
  -6  12   1        0.93        3.39      4.12 o 
  -5  12   1       10.48       14.71      4.09 o 
  -4  12   1      298.69      297.90     19.21 o 
  -3  12   1      229.86      215.58      9.47 o 
  -2  12   1      978.70      937.54     19.24 o 
  -1  12   1     1100.18     1086.79     22.91 o 
   0  12   1      526.07      531.82     12.37 o 
   1  12   1      986.59      923.87     28.66 o 
   2  12   1       43.65       29.20      4.16 o 
   3  12   1       75.21       74.45      6.16 o 
   4  12   1        8.01        9.61      3.72 o 
   5  12   1      198.05      187.77      9.89 o 
   6  12   1      295.63      292.18      7.63 o 
   7  12   1       12.09        9.40      2.09 o 
   8  12   1      220.93      236.07      5.54 o 
  -8  13   1       37.80       44.96      2.43 o 
  -7  13   1      236.37      247.43      7.97 o 
  -6  13   1       91.86       91.67      5.44 o 
  -4  13   1      635.23      605.55     18.54 o 
  -3  13   1       20.75       18.72      4.15 o 
  -2  13   1       22.00       23.84      6.54 o 
   0  13   1      300.07      303.87     11.87 o 
   2  13   1      439.31      445.19     14.67 o 
   3  13   1      684.92      669.40     19.52 o 
   4  13   1      884.31      867.20     16.93 o 
   5  13   1        4.87        4.81      2.30 o 
   6  13   1      237.10      257.76      6.89 o 
   7  13   1       15.89       17.71      2.11 o 
   8  13   1       50.85       48.44      3.16 o 
  -7  14   1        1.05        1.85      1.60 o 
  -6  14   1      500.79      525.60     15.49 o 
  -5  14   1       30.99       29.18      5.64 o 
  -4  14   1      101.82       91.28      9.01 o 
  -3  14   1      278.02      294.53     11.82 o 
  -2  14   1       36.93       48.39      8.46 o 
   2  14   1      451.33      419.32     14.20 o 
   3  14   1       22.21       20.98      2.56 o 
   4  14   1       44.50       41.87      3.39 o 
   5  14   1      117.57      114.45      4.97 o 
   6  14   1       76.62       75.07      3.56 o 
   7  14   1       71.98       73.86      3.03 o 
  -7  15   1      258.35      255.32      8.55 o 
  -6  15   1       38.84       46.41      3.49 o 
  -5  15   1      410.33      428.41     13.28 o 
  -4  15   1      268.69      279.13     14.67 o 
  -3  15   1      632.12      616.49     25.10 o 
  -2  15   1       24.45       29.03      7.19 o 
  -1  15   1     1456.02     1388.28     51.36 o 
   1  15   1      569.70      550.63     22.82 o 
   2  15   1      187.02      170.67      8.55 o 
   3  15   1       22.20       20.29      7.48 o 
   4  15   1      140.51      151.18     12.72 o 
   5  15   1       18.64       17.92      3.03 o 
   6  15   1      118.55      124.28      7.82 o 
   7  15   1      302.93      323.25     10.00 o 
  -6  16   1      145.36      147.84      5.59 o 
  -5  16   1      145.82      158.44      6.42 o 
  -4  16   1      163.50      161.74      6.93 o 
   1  16   1      183.91      179.61     11.79 o 
   2  16   1      215.48      190.04     11.91 o 
   3  16   1      293.55      294.63     18.31 o 
   4  16   1      123.73      119.57      5.72 o 
   5  16   1      307.64      309.41      9.90 o 
   6  16   1       85.34       83.14      3.42 o 
  -4  17   1       26.81       26.16      3.02 o 
  -3  17   1       61.43       64.12      4.33 o 
   4  17   1      194.31      193.45      6.91 o 
  -4  18   1       37.57       39.94      2.81 o 
  -2 -19   2       20.91       18.31      0.92 o 
  -1 -19   2       91.71       86.51      1.68 o 
   0 -19   2       95.56       95.93      1.83 o 
   1 -19   2       39.65       41.18      1.55 o 
   2 -19   2      104.65      117.70      3.09 o 
  -4 -18   2       66.63       68.87      2.23 o 
  -3 -18   2       64.93       68.79      1.33 o 
  -2 -18   2       41.38       44.54      1.13 o 
  -1 -18   2       76.41       78.61      1.51 o 
   0 -18   2      114.91      120.70      1.83 o 
   1 -18   2      432.00      450.54      5.10 o 
   2 -18   2       15.93       17.61      1.06 o 
   3 -18   2       77.13       81.75      2.49 o 
  -5 -17   2      207.95      221.78      3.25 o 
  -4 -17   2       28.38       25.21      0.87 o 
  -3 -17   2      254.70      253.04      2.87 o 
  -2 -17   2      289.37      307.69      3.31 o 
  -1 -17   2       61.64       62.81      1.47 o 
   0 -17   2      403.85      414.40      4.18 o 
   1 -17   2        4.79        5.55      1.00 o 
   2 -17   2      229.72      240.11      3.25 o 
   3 -17   2       80.73       82.44      1.95 o 
   4 -17   2      490.19      506.95      9.83 o 
   5 -17   2       33.08       29.33      2.25 o 
  -6 -16   2       79.46       86.97      1.92 o 
  -5 -16   2       90.12       82.90      1.44 o 
  -4 -16   2       82.93       81.91      1.50 o 
  -3 -16   2       11.25       10.12      0.83 o 
  -2 -16   2      183.90      190.23      2.19 o 
  -1 -16   2      224.21      223.10      2.65 o 
   0 -16   2      227.52      244.61      2.81 o 
   1 -16   2      433.06      438.35      4.28 o 
   2 -16   2       54.12       55.57      1.52 o 
   3 -16   2      310.10      312.82      4.94 o 
   4 -16   2       36.87       37.46      1.90 o 
   5 -16   2       91.82       93.52      4.31 o 
  -7 -15   2       35.10       36.18      2.41 o 
  -6 -15   2      425.91      466.95      5.72 o 
  -5 -15   2       74.50       76.93      1.42 o 
  -4 -15   2      271.52      266.30      2.82 o 
  -3 -15   2      283.07      275.12      2.92 o 
  -2 -15   2     1352.48     1372.78     10.68 o 
  -1 -15   2      435.05      435.92      5.27 o 
   0 -15   2      657.34      622.15      5.80 o 
   1 -15   2      259.73      284.27      3.00 o 
   2 -15   2      591.54      574.67      6.28 o 
   3 -15   2       26.21       24.60      1.87 o 
   4 -15   2      207.73      213.84      4.52 o 
   5 -15   2       44.54       56.49      2.75 o 
   6 -15   2       98.40      102.90      4.46 o 
  -7 -14   2       27.41       30.06      1.17 o 
  -6 -14   2      371.86      364.32      4.23 o 
  -5 -14   2      247.50      252.79      2.72 o 
  -4 -14   2      176.98      176.03      2.23 o 
  -3 -14   2      204.80      187.33      2.27 o 
  -2 -14   2       24.94       30.27      0.96 o 
  -1 -14   2      389.18      388.19      3.54 o 
   0 -14   2      161.41      152.22      1.97 o 
   1 -14   2       79.44       82.51      1.60 o 
   2 -14   2       18.64       12.27      0.84 o 
   3 -14   2       69.46       76.44      2.55 o 
   4 -14   2      144.55      138.65      3.38 o 
   5 -14   2      191.35      194.93      5.21 o 
   6 -14   2      356.53      348.64      6.07 o 
   7 -14   2       43.96       55.20      3.03 o 
  -8 -13   2       81.31       86.26      1.74 o 
  -7 -13   2      178.97      183.44      2.87 o 
  -6 -13   2      264.66      262.89      3.52 o 
  -5 -13   2      278.73      268.29      3.46 o 
  -4 -13   2       53.18       52.64      1.25 o 
  -3 -13   2      267.58      233.63      2.54 o 
  -2 -13   2       31.90       41.11      1.01 o 
  -1 -13   2       34.89       36.36      0.94 o 
   0 -13   2      329.60      329.15      3.07 o 
   1 -13   2      215.78      210.24      2.32 o 
   2 -13   2      118.93      116.72      2.29 o 
   3 -13   2        0.24        0.35      0.80 o 
   4 -13   2       46.97       43.29      1.95 o 
   5 -13   2        2.32        4.01      1.53 o 
   6 -13   2      282.80      278.52      6.79 o 
   7 -13   2       38.19       42.74      3.96 o 
   8 -13   2       15.22       10.53      1.22 o 
  -8 -12   2       61.26       64.46      1.56 o 
  -7 -12   2      135.81      130.99      2.21 o 
  -6 -12   2      149.11      157.06      2.23 o 
  -5 -12   2       29.10       30.00      1.17 o 
  -4 -12   2      537.33      519.45      4.55 o 
  -3 -12   2       56.20       51.37      1.35 o 
  -2 -12   2       72.55       74.54      1.80 o 
  -1 -12   2      311.60      316.56      5.87 o 
   0 -12   2      265.69      266.66      7.10 o 
   1 -12   2      364.78      374.32      7.00 o 
   2 -12   2       87.40       89.58      3.36 o 
   3 -12   2      473.13      448.02      5.47 o 
   4 -12   2      319.94      316.59      4.33 o 
   5 -12   2        1.28        1.91      1.18 o 
   6 -12   2      136.05      148.51      3.10 o 
   7 -12   2       75.45       76.93      2.14 o 
   8 -12   2       30.42       29.29      1.49 o 
  -9 -11   2       16.27       13.25      0.86 o 
  -8 -11   2       42.16       48.45      1.50 o 
  -7 -11   2       63.16       62.19      1.58 o 
  -6 -11   2      494.38      485.62      4.69 o 
  -5 -11   2      186.22      172.68      2.38 o 
  -4 -11   2      148.14      147.92      1.96 o 
  -3 -11   2      397.56      376.77      7.00 o 
  -2 -11   2      161.26      142.88      3.62 o 
  -1 -11   2      274.21      282.01      4.16 o 
   0 -11   2       84.29       84.73      2.07 o 
   1 -11   2     1138.23     1124.72     13.75 o 
   2 -11   2      358.48      330.79      5.18 o 
   3 -11   2      179.51      181.29      4.99 o 
   4 -11   2      172.77      163.92      2.97 o 
   5 -11   2       33.89       32.22      1.32 o 
   6 -11   2       15.00       16.91      1.52 o 
   7 -11   2      192.05      209.52      3.32 o 
   8 -11   2       78.72       84.08      2.78 o 
  -9 -10   2        0.44       -0.72      0.73 o 
  -8 -10   2      233.14      244.44      3.26 o 
  -7 -10   2       59.86       64.75      1.60 o 
  -6 -10   2       44.41       45.52      1.26 o 
  -5 -10   2      493.94      483.27      4.67 o 
  -4 -10   2      193.56      193.63      6.29 o 
  -3 -10   2      329.04      327.97      5.36 o 
  -2 -10   2      554.92      530.42      6.44 o 
  -1 -10   2      227.69      213.71      4.36 o 
   0 -10   2       84.42       80.85      1.91 o 
   1 -10   2      262.08      246.60      3.24 o 
   2 -10   2      253.76      274.59      3.79 o 
   3 -10   2       96.48       73.29      2.65 o 
   4 -10   2      279.61      298.76      7.00 o 
   5 -10   2      230.76      215.59      2.81 o 
   6 -10   2      505.38      501.14      5.06 o 
   7 -10   2      417.72      401.73      4.48 o 
   8 -10   2      130.75      133.98      2.18 o 
   9 -10   2       31.04       29.66      2.10 o 
  -9  -9   2       95.10       95.61      1.83 o 
  -8  -9   2        0.18        0.63      0.90 o 
  -7  -9   2      574.60      573.28      5.71 o 
  -6  -9   2      282.22      268.55      3.92 o 
  -5  -9   2      568.82      544.19      4.86 o 
  -4  -9   2      570.74      536.46     10.29 o 
  -3  -9   2      438.98      442.38      6.00 o 
  -2  -9   2      478.69      499.94      6.00 o 
  -1  -9   2        5.50        7.07      0.88 o 
   0  -9   2     1984.88     1949.21     15.69 o 
   1  -9   2      102.58      105.09      1.88 o 
   2  -9   2      220.54      203.12      3.03 o 
   3  -9   2     1157.44     1139.46     13.11 o 
   4  -9   2     1143.63     1136.69     20.03 o 
   5  -9   2      101.55      102.28      1.80 o 
   6  -9   2       70.94       71.27      1.57 o 
   7  -9   2      651.75      661.42      8.01 o 
   8  -9   2       26.36       29.55      1.12 o 
   9  -9   2      301.55      296.23      4.33 o 
 -10  -8   2       58.17       52.06      2.43 o 
  -9  -8   2       64.38       63.19      1.63 o 
  -8  -8   2      485.97      497.34      5.75 o 
  -7  -8   2      107.78      106.36      2.01 o 
  -6  -8   2      284.87      275.40      3.26 o 
  -5  -8   2      867.85      864.33     13.65 o 
  -4  -8   2      418.45      452.04      6.37 o 
  -3  -8   2     3138.50     3160.23     30.81 o 
  -2  -8   2     2353.88     2370.67     21.93 o 
  -1  -8   2     1338.53     1323.51     10.94 o 
   0  -8   2     1323.69     1419.96     11.57 o 
   1  -8   2      585.88      554.45      5.25 o 
   2  -8   2      132.50      139.20      2.16 o 
   3  -8   2     1325.49     1340.44     14.88 o 
   4  -8   2      381.86      366.62      5.64 o 
   5  -8   2      845.14      838.01     14.93 o 
   6  -8   2     1360.97     1301.23     11.59 o 
   7  -8   2      235.70      228.84      3.03 o 
   8  -8   2       54.15       58.57      1.49 o 
   9  -8   2       20.65       21.66      1.01 o 
 -10  -7   2       56.76       62.78      1.98 o 
  -9  -7   2      315.07      315.63      4.09 o 
  -8  -7   2      200.01      198.39      3.04 o 
  -7  -7   2      209.44      210.42      2.82 o 
  -6  -7   2       10.03        9.48      0.86 o 
  -5  -7   2       31.11       30.12      2.06 o 
  -4  -7   2      184.26      183.58      3.58 o 
  -3  -7   2     1126.41     1123.57     11.94 o 
  -2  -7   2      317.72      365.93      4.24 o 
  -1  -7   2     2328.58     2513.07     20.90 o 
   0  -7   2     1466.89     1497.93     12.39 o 
   1  -7   2      689.48      754.70      6.58 o 
   2  -7   2      118.44      140.58      2.17 o 
   3  -7   2      432.60      476.24      5.85 o 
   4  -7   2      639.78      579.71      9.07 o 
   5  -7   2      809.57      825.31     11.48 o 
   6  -7   2       83.43       91.43      1.79 o 
   7  -7   2      197.78      192.71      2.74 o 
   8  -7   2      267.70      260.71      3.25 o 
   9  -7   2      803.74      817.12      8.35 o 
  10  -7   2       17.61       19.96      1.06 o 
 -10  -6   2       14.91       16.43      1.16 o 
  -9  -6   2       19.01       23.96      1.89 o 
  -8  -6   2      510.30      506.82      5.51 o 
  -7  -6   2      132.97      130.06      2.19 o 
  -6  -6   2      671.25      635.14     10.72 o 
  -5  -6   2      133.09      128.07      3.19 o 
  -4  -6   2      453.54      469.35      6.34 o 
  -3  -6   2      206.52      186.96      3.10 o 
  -2  -6   2      721.18      766.52      7.74 o 
  -1  -6   2     1495.43     1646.16     14.51 o 
   0  -6   2      200.22      220.36      2.63 o 
   1  -6   2      690.46      759.97      6.69 o 
   2  -6   2      982.54      996.43      8.24 o 
   3  -6   2      616.55      609.58      6.58 o 
   4  -6   2      657.53      673.73      9.07 o 
   5  -6   2      646.83      649.36     12.53 o 
   6  -6   2      384.40      369.88      4.58 o 
   7  -6   2        8.88       10.11      0.99 o 
   8  -6   2      135.94      146.75      2.35 o 
   9  -6   2       14.86       15.24      1.00 o 
  10  -6   2      141.60      140.03      2.45 o 
 -10  -5   2      189.53      191.86      3.33 o 
  -9  -5   2      280.22      279.27      3.86 o 
  -8  -5   2       69.20       63.24      1.63 o 
  -7  -5   2      187.72      189.64      2.66 o 
  -6  -5   2      116.22      119.32      3.66 o 
  -5  -5   2      792.56      834.53     12.55 o 
  -4  -5   2      784.89      771.23      8.64 o 
  -3  -5   2     1377.50     1481.32     15.75 o 
  -2  -5   2      496.76      580.77      6.02 o 
  -1  -5   2      544.93      554.45      5.43 o 
   0  -5   2     1607.83     1683.48     13.95 o 
   1  -5   2       48.61       52.32      1.30 o 
   2  -5   2      985.86     1079.46      9.40 o 
   3  -5   2      112.50      106.49      2.14 o 
   4  -5   2      411.05      405.22      5.39 o 
   5  -5   2       97.65      105.00      2.75 o 
   6  -5   2      290.71      290.81      5.47 o 
   7  -5   2      135.51      121.67      2.29 o 
   8  -5   2      193.83      184.54      2.68 o 
   9  -5   2      236.20      232.41      3.49 o 
  10  -5   2      160.11      182.08      2.74 o 
 -10  -4   2        9.54       11.13      1.16 o 
  -9  -4   2       38.35       40.93      2.01 o 
  -8  -4   2      106.68       95.90      2.49 o 
  -7  -4   2      688.35      655.73      8.07 o 
  -6  -4   2       25.44       26.03      1.87 o 
  -5  -4   2      123.51      113.21      2.81 o 
  -4  -4   2      173.34      172.61      3.58 o 
  -3  -4   2       86.11      101.71      2.30 o 
  -2  -4   2     1261.53     1336.72     13.80 o 
  -1  -4   2     1027.87     1044.96      9.61 o 
   0  -4   2       22.95       23.10      0.98 o 
   1  -4   2      345.23      379.34      4.00 o 
   2  -4   2      531.01      533.43      6.02 o 
   3  -4   2      799.21      869.97      8.94 o 
   4  -4   2       53.40       62.29      1.85 o 
   5  -4   2      210.66      227.47      3.73 o 
   6  -4   2      348.63      326.02      5.82 o 
   7  -4   2       72.82       71.32      1.76 o 
   8  -4   2      167.94      162.97      2.55 o 
   9  -4   2       91.44       95.89      2.08 o 
  10  -4   2       84.92       88.65      1.78 o 
 -10  -3   2      281.81      286.17      5.83 o 
  -9  -3   2      240.37      232.88      3.88 o 
  -8  -3   2        9.14        8.68      1.26 o 
  -7  -3   2      816.80      800.23      9.69 o 
  -6  -3   2      112.48       85.87      2.87 o 
  -5  -3   2      267.13      250.36      4.24 o 
  -4  -3   2      481.89      458.85      7.22 o 
  -3  -3   2      982.20     1091.32     13.51 o 
  -2  -3   2      381.47      398.68      4.81 o 
  -1  -3   2     1131.55     1159.38     11.93 o 
   0  -3   2     2520.34     2577.90     22.02 o 
   1  -3   2     2756.71     2815.19     25.36 o 
   2  -3   2     3673.38     3925.10     40.21 o 
   3  -3   2       82.60       94.80      2.53 o 
   4  -3   2     1078.62     1117.22     12.12 o 
   5  -3   2      750.78      782.09      9.18 o 
   6  -3   2       44.59       49.40      2.17 o 
   7  -3   2      271.24      255.24      3.34 o 
   8  -3   2      209.84      212.01      2.97 o 
   9  -3   2       26.73       23.92      1.30 o 
  10  -3   2       39.06       38.22      1.27 o 
 -10  -2   2       57.49       52.36      2.27 o 
  -9  -2   2      183.03      178.50      3.81 o 
  -8  -2   2      146.92      149.56      3.22 o 
  -7  -2   2      806.26      789.48     11.72 o 
  -6  -2   2      277.11      267.85      4.98 o 
  -5  -2   2     1011.31     1026.64     15.67 o 
  -4  -2   2     1012.15     1051.97     12.56 o 
  -3  -2   2     1710.67     1734.62     18.75 o 
  -2  -2   2      129.74      134.43      2.03 o 
  -1  -2   2      736.82      766.66      7.00 o 
   0  -2   2     2257.29     2394.06     21.52 o 
   1  -2   2     8679.94     9052.50     85.53 o 
   2  -2   2     1256.72     1313.38     15.01 o 
   3  -2   2       50.49       57.28      2.21 o 
   4  -2   2     2148.17     2223.58     24.14 o 
   5  -2   2     1519.77     1462.73     18.26 o 
   6  -2   2      104.16      105.64      2.85 o 
   7  -2   2      133.98      130.84      2.28 o 
   8  -2   2     1235.83     1199.07     11.39 o 
   9  -2   2      388.86      361.84      4.48 o 
  10  -2   2       37.04       43.65      1.72 o 
 -10  -1   2       34.27       35.47      2.20 o 
  -9  -1   2      454.04      473.66      8.78 o 
  -8  -1   2      352.70      339.98      5.92 o 
  -7  -1   2     1452.18     1426.11     19.63 o 
  -6  -1   2      189.94      218.14      4.84 o 
  -5  -1   2      432.41      414.90      6.73 o 
  -4  -1   2     1201.49     1237.70     13.39 o 
  -3  -1   2      904.16     1014.51     11.33 o 
  -2  -1   2     3507.79     3497.42     33.75 o 
  -1  -1   2      260.70      297.87      4.10 o 
   0  -1   2     3039.43     3234.76     32.90 o 
   1  -1   2     1762.41     1777.93     19.80 o 
   2  -1   2     9689.81     9983.34    108.11 o 
   3  -1   2      127.73      153.44      3.40 o 
   4  -1   2     1917.43     1934.44     22.56 o 
   5  -1   2      950.72      970.61     12.63 o 
   6  -1   2      413.67      372.26      6.87 o 
   7  -1   2       71.99       74.49      1.71 o 
   8  -1   2      342.20      340.04      5.17 o 
   9  -1   2      114.61      108.13      2.20 o 
  10  -1   2      348.98      347.68      5.32 o 
 -10   0   2      101.57      102.19      3.59 o 
  -9   0   2      138.79      148.71      5.09 o 
  -8   0   2     1171.32     1065.30     15.23 o 
  -7   0   2        8.75       11.53      1.67 o 
  -6   0   2      637.11      553.75      9.18 o 
  -5   0   2        0.80        2.69      1.27 o 
  -4   0   2     5728.21     6001.09     71.28 o 
  -3   0   2     1360.62     1553.78     15.63 o 
  -2   0   2     4955.02     5086.32     51.44 o 
  -1   0   2      479.76      455.10      5.28 o 
   0   0   2     8796.19     8539.90    117.17 o 
   1   0   2     7731.14     7501.59     88.41 o 
   2   0   2      722.10      809.81     10.31 o 
   3   0   2       59.00       58.46      2.46 o 
   4   0   2     2760.26     2808.68     40.49 o 
   5   0   2     1187.56     1217.78     15.38 o 
   6   0   2        7.53        3.51      1.25 o 
   7   0   2      828.53      797.19      9.70 o 
   8   0   2     2647.94     2556.09     29.74 o 
   9   0   2        2.18        0.49      1.31 o 
  10   0   2      337.76      349.93     10.03 o 
 -10   1   2       25.35       29.14      3.19 o 
  -9   1   2      394.69      382.54      8.84 o 
  -8   1   2      363.30      340.84      7.67 o 
  -7   1   2     1347.23     1316.70     23.07 o 
  -6   1   2      211.71      236.38      4.59 o 
  -5   1   2      499.28      474.58      8.82 o 
  -4   1   2     1319.15     1339.48     16.72 o 
  -3   1   2      789.82      898.28     10.12 o 
  -2   1   2     3601.93     3613.71     37.51 o 
  -1   1   2      290.97      329.31      4.08 o 
   0   1   2     2817.27     2935.33     50.13 o 
   1   1   2     1715.27     1717.89     24.98 o 
   2   1   2     9852.38    10170.65    129.35 o 
   3   1   2       97.95      112.85      2.78 o 
   4   1   2     1955.41     2010.68     28.38 o 
   5   1   2      860.10      888.72     12.64 o 
   6   1   2      388.52      342.26      8.89 o 
   7   1   2       68.44       71.30      2.72 o 
   8   1   2      330.38      335.79      6.22 o 
   9   1   2      133.84      130.29      3.47 o 
  10   1   2      333.70      328.24      9.47 o 
 -10   2   2       79.85       82.66      4.36 o 
  -9   2   2      207.17      173.47     10.17 o 
  -8   2   2      195.62      212.35      7.11 o 
  -7   2   2      814.79      794.87     18.62 o 
  -6   2   2      342.00      325.83      6.82 o 
  -5   2   2      953.35      958.31     14.01 o 
  -4   2   2      949.70      999.77     13.23 o 
  -3   2   2     1712.29     1745.26     20.58 o 
  -2   2   2      160.21      167.93      3.93 o 
  -1   2   2      669.43      695.80     11.85 o 
   0   2   2     2263.79     2388.84     37.98 o 
   1   2   2     8981.54     9193.85    120.68 o 
   2   2   2     1189.97     1234.33     18.58 o 
   3   2   2       25.87       31.39      1.51 o 
   4   2   2     2210.81     2304.15     36.28 o 
   5   2   2     1549.06     1460.04     21.88 o 
   6   2   2       75.25       80.32      3.35 o 
   7   2   2      149.72      160.82      4.92 o 
   8   2   2     1159.43     1100.78     23.98 o 
   9   2   2      374.64      344.88      7.83 o 
  10   2   2       22.49       25.62      2.52 o 
 -10   3   2      299.30      306.74      9.24 o 
  -9   3   2      230.66      208.86     11.33 o 
  -8   3   2        8.28       11.08      2.18 o 
  -7   3   2      861.86      862.78     13.24 o 
  -6   3   2      102.83       83.98      3.75 o 
  -5   3   2      255.73      250.70      5.28 o 
  -4   3   2      519.98      491.49      6.45 o 
  -3   3   2      958.50     1068.91     15.49 o 
  -2   3   2      374.85      390.51      5.93 o 
  -1   3   2     1118.52     1163.48     19.13 o 
   0   3   2     2550.06     2613.95     51.53 o 
   1   3   2     2663.10     2738.81     43.46 o 
   2   3   2     3554.70     3820.10     45.79 o 
   3   3   2       83.62      101.08      3.46 o 
   4   3   2     1059.69     1166.17     23.59 o 
   5   3   2      698.76      725.24     13.47 o 
   6   3   2       35.37       38.71      2.48 o 
   7   3   2      305.42      300.63     15.73 o 
   8   3   2      197.10      178.69      7.64 o 
   9   3   2       36.34       31.59      3.31 o 
  10   3   2       37.06       36.61      2.75 o 
 -10   4   2       11.49       15.30      2.42 o 
  -9   4   2       29.44       28.52      5.35 o 
  -8   4   2      106.42       96.24      3.87 o 
  -7   4   2      736.89      690.76     14.49 o 
  -6   4   2       28.72       31.70      2.32 o 
  -5   4   2      120.88      116.01      3.71 o 
  -4   4   2      151.58      150.77      3.33 o 
  -3   4   2       84.71       97.03      2.61 o 
  -2   4   2     1200.11     1279.68     16.64 o 
  -1   4   2     1009.79     1023.36     15.16 o 
   0   4   2       29.67       28.88      2.29 o 
   1   4   2      354.09      388.35     12.29 o 
   2   4   2      507.91      525.98      8.21 o 
   3   4   2      809.35      898.31     13.46 o 
   4   4   2       57.50       66.16      6.11 o 
   5   4   2      233.97      243.76      6.00 o 
   6   4   2      351.93      319.00      7.78 o 
   7   4   2       60.76       60.33      2.67 o 
   8   4   2      171.71      155.19      9.80 o 
  10   4   2       81.70       90.24      4.06 o 
  -8   5   2       84.44       79.75      3.72 o 
  -7   5   2      177.41      174.50      6.03 o 
  -6   5   2      140.01      143.13      4.74 o 
  -5   5   2      747.29      813.14     14.74 o 
  -4   5   2      721.80      710.47      9.21 o 
  -3   5   2     1470.53     1559.19     24.34 o 
  -2   5   2      532.31      617.67     10.06 o 
  -1   5   2      498.86      522.15      9.37 o 
   0   5   2     1594.38     1671.64     45.90 o 
   1   5   2       58.82       66.24      4.32 o 
   2   5   2      938.66     1043.99     22.96 o 
   3   5   2      104.02      107.01      3.15 o 
   4   5   2      416.61      415.19     12.04 o 
   5   5   2      100.04      110.25      4.92 o 
   6   5   2      296.26      287.82     11.67 o 
   7   5   2      146.53      136.18      4.04 o 
   8   5   2      171.87      169.83      9.96 o 
  -8   6   2      490.58      452.44     16.19 o 
  -7   6   2      127.73      125.56      7.62 o 
  -6   6   2      696.53      650.39     12.48 o 
  -5   6   2      116.07      112.46      4.42 o 
  -4   6   2      436.79      453.43      7.07 o 
  -3   6   2      201.47      192.03      4.64 o 
  -2   6   2      747.73      805.93     12.79 o 
  -1   6   2     1389.09     1579.77     30.58 o 
   0   6   2      203.79      222.03      8.27 o 
   1   6   2      593.15      643.34     27.22 o 
   2   6   2     1003.16     1002.10     21.84 o 
   3   6   2      686.16      698.49     11.14 o 
   4   6   2      642.61      650.60     15.89 o 
   5   6   2      607.90      620.23     22.02 o 
   6   6   2      425.94      416.12     15.01 o 
   7   6   2       11.04       11.89      1.95 o 
   8   6   2      124.87      144.78     10.72 o 
  -9   7   2      306.32      292.30      9.22 o 
  -8   7   2      206.03      199.30      5.90 o 
  -7   7   2      195.63      194.77      6.72 o 
  -6   7   2        5.86        6.59      2.83 o 
  -5   7   2       14.79       12.27      2.34 o 
  -4   7   2      150.95      154.37      3.67 o 
  -3   7   2     1064.15     1057.26     13.66 o 
  -2   7   2      264.76      307.08      6.08 o 
  -1   7   2     2239.20     2459.28     47.08 o 
   0   7   2     1637.20     1644.98     45.72 o 
   1   7   2      657.53      721.79     16.42 o 
   2   7   2      175.50      197.14      6.39 o 
   3   7   2      399.75      435.74      9.07 o 
   4   7   2      706.55      641.01     15.94 o 
   5   7   2      771.46      764.83     26.28 o 
   6   7   2      100.03      107.72      9.23 o 
   7   7   2      190.25      181.85      8.19 o 
   8   7   2      258.17      245.58      9.00 o 
  -9   8   2       66.91       67.89      3.68 o 
  -8   8   2      419.92      393.63     16.48 o 
  -7   8   2      117.61      119.11      7.66 o 
  -6   8   2      364.92      390.24     17.15 o 
  -5   8   2      862.57      855.30     20.49 o 
  -4   8   2      500.63      535.39      8.23 o 
  -3   8   2     3204.96     3281.68     38.64 o 
  -2   8   2     2405.42     2422.07     35.50 o 
  -1   8   2     1257.09     1278.71     25.48 o 
   0   8   2     1336.95     1408.37     40.02 o 
   1   8   2      620.16      589.31     14.09 o 
   2   8   2      154.30      162.66      5.90 o 
   3   8   2     1460.87     1508.04     23.05 o 
   4   8   2      340.82      339.36     10.44 o 
   5   8   2      769.19      738.49     26.15 o 
   6   8   2     1406.30     1323.39     25.99 o 
   7   8   2      242.75      237.37      6.46 o 
   8   8   2       50.28       54.33      3.42 o 
   9   8   2       23.04       20.55      2.48 o 
  -7   9   2      556.75      536.15     12.34 o 
  -6   9   2      259.41      252.11     10.70 o 
  -5   9   2      525.85      547.66     17.08 o 
  -4   9   2      488.64      460.39      8.39 o 
  -3   9   2      382.10      378.50      7.45 o 
  -2   9   2      475.43      497.48      9.17 o 
  -1   9   2        6.54       11.06      1.84 o 
   0   9   2     1893.06     1828.86     38.62 o 
   1   9   2      100.44      105.15      4.92 o 
   2   9   2      202.48      194.60      6.69 o 
   3   9   2     1177.86     1168.99     18.76 o 
   4   9   2     1105.02     1133.08     26.09 o 
   5   9   2      108.79      115.20      3.93 o 
   6   9   2       90.28       91.64      4.09 o 
   7   9   2      676.29      684.82     14.38 o 
   8   9   2       27.72       23.67      3.15 o 
   9   9   2      335.00      310.46      9.34 o 
  -8  10   2      216.34      236.54      6.03 o 
  -7  10   2       59.77       65.98      6.10 o 
  -6  10   2       27.91       24.15      7.27 o 
  -5  10   2      530.43      480.34     17.37 o 
  -4  10   2      215.28      210.29      5.64 o 
  -3  10   2      292.59      278.53      5.85 o 
  -2  10   2      508.28      482.75      9.18 o 
  -1  10   2      220.62      209.71      6.23 o 
   0  10   2       82.43       74.89      5.32 o 
   1  10   2      321.72      321.50      9.37 o 
   2  10   2      230.04      249.18     13.25 o 
   3  10   2       88.77       73.06      3.60 o 
   4  10   2      285.81      303.66     14.15 o 
   5  10   2      206.02      188.78      6.38 o 
   6  10   2      527.89      526.98     11.78 o 
   7  10   2      411.66      398.69      9.28 o 
   8  10   2      137.19      154.60      6.39 o 
   9  10   2       32.62       31.66      2.36 o 
  -8  11   2       32.38       43.38      2.44 o 
  -7  11   2       68.23       64.23      3.61 o 
  -6  11   2      477.51      450.69     15.00 o 
  -5  11   2      213.78      211.49     18.10 o 
  -4  11   2      133.71      145.57      8.06 o 
  -3  11   2      430.05      415.29      9.84 o 
  -2  11   2      147.33      134.75      4.74 o 
  -1  11   2      271.13      283.20     13.84 o 
   0  11   2       60.69       49.31      4.86 o 
   1  11   2     1173.06     1174.57     26.60 o 
   2  11   2      318.01      282.61      8.99 o 
   3  11   2      207.05      224.67     12.14 o 
   4  11   2      154.82      141.68      5.50 o 
   5  11   2       33.36       39.99      3.31 o 
   6  11   2       14.76       16.01      2.43 o 
   7  11   2      217.28      246.55      6.53 o 
   8  11   2       88.77       98.62      4.84 o 
  -8  12   2       60.16       60.52      2.66 o 
  -7  12   2      122.71      120.15      5.71 o 
  -5  12   2       24.74       22.69      4.51 o 
  -4  12   2      529.36      493.91     16.59 o 
  -3  12   2       47.93       43.02      7.94 o 
  -2  12   2       66.85       64.13      4.85 o 
  -1  12   2      294.48      293.71     15.37 o 
   0  12   2      235.94      219.01     10.11 o 
   1  12   2      380.37      364.44     10.83 o 
   2  12   2       80.91       79.40      7.14 o 
   3  12   2      481.59      449.10     11.24 o 
   4  12   2      320.28      329.12     13.35 o 
   5  12   2        1.21        1.13      2.15 o 
   6  12   2      139.16      153.29      5.08 o 
   7  12   2       74.00       74.40      3.48 o 
   8  12   2       32.73       35.42      2.87 o 
  -8  13   2       77.04       82.78      2.71 o 
  -7  13   2      187.62      193.41      5.27 o 
  -5  13   2      298.38      304.94     15.21 o 
  -4  13   2       62.65       67.48      7.74 o 
  -3  13   2      289.93      247.02     16.32 o 
  -2  13   2       29.38       60.27      9.20 o 
  -1  13   2       35.79       32.43      7.53 o 
   0  13   2      312.08      321.07     15.66 o 
   1  13   2      203.78      195.28     11.72 o 
   2  13   2      127.62      130.38      7.56 o 
   3  13   2        1.44        5.04      2.21 o 
   4  13   2       52.18       51.10      3.55 o 
   5  13   2        0.73       -0.14      2.59 o 
   6  13   2      269.11      269.15     16.76 o 
   7  13   2       39.70       42.24      2.52 o 
   8  13   2       17.51       14.16      1.93 o 
  -7  14   2       29.77       33.14      2.17 o 
  -4  14   2      166.41      168.32     11.72 o 
  -3  14   2      205.66      166.89     13.33 o 
  -2  14   2       22.82       27.61      7.13 o 
  -1  14   2      416.98      416.34     21.19 o 
   0  14   2      177.71      165.57     11.01 o 
   1  14   2      102.89      105.24      9.48 o 
   2  14   2       24.06       20.15      4.19 o 
   3  14   2       57.76       58.33      3.64 o 
   4  14   2      143.49      131.71      5.31 o 
   5  14   2      204.11      206.09      5.92 o 
   6  14   2      344.24      333.11      8.68 o 
   7  14   2       47.37       60.83      5.27 o 
  -6  15   2      423.57      449.01     13.10 o 
  -4  15   2      252.79      237.08     13.25 o 
  -2  15   2     1386.07     1328.55     49.87 o 
  -1  15   2      460.45      441.84     22.31 o 
   0  15   2      627.97      596.06     18.16 o 
   1  15   2      253.90      269.93     14.24 o 
   2  15   2      612.96      578.92     23.40 o 
   3  15   2       20.03       16.21      2.63 o 
   4  15   2      209.88      216.46      8.09 o 
   5  15   2       47.53       63.37      5.94 o 
   6  15   2      112.61      116.38      3.79 o 
  -6  16   2       74.19       80.68      3.92 o 
  -5  16   2       88.57       88.85      4.68 o 
   0  16   2      228.11      238.24     13.50 o 
   1  16   2      373.56      368.11     17.22 o 
   2  16   2       51.35       51.67      6.98 o 
   4  16   2       41.81       46.45      3.49 o 
   5  16   2       81.98       76.81      5.32 o 
   6  16   2      191.24      191.38      6.78 o 
  -5  17   2      210.95      234.94      7.53 o 
  -4  17   2       40.58       35.25      3.16 o 
   5  17   2       21.39       20.92      2.76 o 
  -1  19   2       93.58       95.95      4.01 o 
  -1 -19   3      147.03      141.66      4.57 o 
   0 -19   3       35.21       32.57      1.12 o 
  -3 -18   3      131.05      141.85      2.00 o 
  -2 -18   3        1.33       -0.03      0.62 o 
  -1 -18   3      159.56      172.61      2.69 o 
   0 -18   3       69.16       63.43      1.86 o 
   1 -18   3       11.18       10.50      1.19 o 
   2 -18   3      241.58      260.56      5.53 o 
   3 -18   3       30.88       35.43      2.36 o 
  -4 -17   3      229.64      230.33      2.70 o 
  -3 -17   3        3.22        2.17      0.76 o 
  -2 -17   3      121.07      125.13      1.85 o 
  -1 -17   3      176.46      185.99      2.69 o 
   0 -17   3      231.14      234.62      3.53 o 
   1 -17   3       55.24       56.94      2.17 o 
   2 -17   3       16.63       19.55      1.27 o 
   3 -17   3      115.07      120.62      4.94 o 
   4 -17   3       16.92       20.49      2.19 o 
  -5 -16   3      106.45      118.13      2.39 o 
  -4 -16   3       29.77       25.96      0.99 o 
  -3 -16   3      176.81      191.77      2.49 o 
  -2 -16   3       66.87       66.77      1.46 o 
  -1 -16   3        6.05        4.79      0.76 o 
   0 -16   3      226.76      209.97      2.69 o 
   1 -16   3       63.41       60.04      1.55 o 
   2 -16   3      479.93      452.30      7.49 o 
   3 -16   3      233.40      223.61      5.34 o 
   4 -16   3      284.03      294.58      8.76 o 
   5 -16   3       37.86       38.55      2.50 o 
  -6 -15   3        9.37       10.87      0.77 o 
  -5 -15   3       37.81       41.46      1.05 o 
  -4 -15   3      102.04      100.21      1.65 o 
  -3 -15   3      153.37      161.32      2.08 o 
  -2 -15   3      115.85      127.12      2.01 o 
  -1 -15   3      319.35      320.94      3.30 o 
   0 -15   3      305.73      286.16      3.17 o 
   1 -15   3       81.12       84.62      2.03 o 
   2 -15   3      100.35       95.40      2.72 o 
   3 -15   3      423.94      428.70     10.62 o 
   4 -15   3      257.94      266.03      6.06 o 
   5 -15   3      205.92      209.06      6.87 o 
   6 -15   3      187.91      202.03      6.21 o 
  -7 -14   3       20.28       22.82      1.01 o 
  -6 -14   3      333.15      326.81      3.71 o 
  -5 -14   3      284.76      294.73      3.06 o 
  -4 -14   3      177.68      185.88      2.29 o 
  -3 -14   3      200.48      191.57      2.34 o 
  -2 -14   3      429.16      435.19      4.01 o 
  -1 -14   3       43.82       44.52      1.14 o 
   0 -14   3      476.35      451.48      4.40 o 
   1 -14   3       29.85       31.78      1.04 o 
   2 -14   3       55.94       50.31      2.06 o 
   3 -14   3      142.73      131.22      3.74 o 
   4 -14   3      140.93      151.82      3.98 o 
   5 -14   3       87.34       85.16      4.37 o 
   6 -14   3       58.67       58.51      3.47 o 
  -7 -13   3      215.03      212.10      3.08 o 
  -6 -13   3      127.67      123.05      2.07 o 
  -5 -13   3       93.56       93.07      1.63 o 
  -4 -13   3       30.67       33.94      1.10 o 
  -3 -13   3      134.55      137.95      1.93 o 
  -2 -13   3      113.32      116.58      1.71 o 
  -1 -13   3       27.55       31.01      0.96 o 
   0 -13   3      554.04      537.37      4.68 o 
   1 -13   3      226.29      227.32      2.67 o 
   2 -13   3      438.48      409.19      7.88 o 
   3 -13   3      483.76      486.93     11.88 o 
   4 -13   3     1143.30     1155.09     31.36 o 
   5 -13   3       70.82       66.74      3.54 o 
   6 -13   3       23.78       25.65      2.01 o 
   7 -13   3       98.04      100.97      3.08 o 
  -8 -12   3      109.25      119.29      2.78 o 
  -7 -12   3       84.15       86.91      1.74 o 
  -6 -12   3      142.04      134.61      2.02 o 
  -5 -12   3       31.87       32.98      1.04 o 
  -4 -12   3        9.25        7.53      0.81 o 
  -3 -12   3      113.81      104.35      1.72 o 
  -2 -12   3       35.17       40.35      1.05 o 
  -1 -12   3      399.12      379.67      3.37 o 
   0 -12   3      749.92      732.58      6.17 o 
   1 -12   3      168.85      150.55      3.33 o 
   2 -12   3      215.27      206.46      3.75 o 
   3 -12   3      360.75      331.87      6.05 o 
   4 -12   3      571.99      588.81     10.22 o 
   5 -12   3       45.50       42.70      2.85 o 
   6 -12   3      195.97      188.02      4.11 o 
   7 -12   3      371.85      401.15      6.73 o 
   8 -12   3      163.34      157.32      5.29 o 
  -8 -11   3       93.61       99.68      1.96 o 
  -7 -11   3       26.85       29.34      1.31 o 
  -6 -11   3      330.65      331.89      3.73 o 
  -5 -11   3       25.73       24.50      1.10 o 
  -4 -11   3      649.12      618.89      5.03 o 
  -3 -11   3      518.23      477.88      4.33 o 
  -2 -11   3       43.86       39.58      2.51 o 
  -1 -11   3      732.98      688.62     10.72 o 
   0 -11   3     1309.94     1258.25     16.13 o 
   1 -11   3       24.69       21.30      2.02 o 
   2 -11   3       42.64       49.30      3.71 o 
   3 -11   3      277.53      253.14      5.42 o 
   4 -11   3      312.99      306.48      6.15 o 
   5 -11   3      107.90      102.83      2.59 o 
   6 -11   3      543.20      510.39      8.87 o 
   7 -11   3      139.27      145.22      5.16 o 
   8 -11   3        8.54       10.67      2.75 o 
  -9 -10   3      208.90      222.32      3.75 o 
  -8 -10   3      242.34      239.05      3.29 o 
  -7 -10   3      128.25      128.58      1.90 o 
  -6 -10   3      778.61      787.74      6.95 o 
  -5 -10   3      618.01      582.44      5.44 o 
  -4 -10   3      421.48      427.57      4.13 o 
  -3 -10   3      596.58      552.66      9.07 o 
  -2 -10   3      386.26      381.35      6.28 o 
  -1 -10   3     1429.57     1415.92     15.48 o 
   0 -10   3      657.80      630.75      7.10 o 
   1 -10   3      279.33      278.86      4.05 o 
   2 -10   3       72.77       67.28      2.78 o 
   3 -10   3      518.92      506.94     15.32 o 
   4 -10   3      398.41      382.43      8.54 o 
   5 -10   3      180.62      171.80      3.10 o 
   6 -10   3       52.83       47.56      1.34 o 
   7 -10   3      266.54      265.82      3.43 o 
   8 -10   3       67.07       74.38      2.22 o 
   9 -10   3      130.57      130.73      4.69 o 
  -9  -9   3      187.84      199.68      3.85 o 
  -8  -9   3      145.28      142.29      2.36 o 
  -7  -9   3        5.53        6.22      0.87 o 
  -6  -9   3       81.05       77.70      1.64 o 
  -5  -9   3       35.99       38.01      1.18 o 
  -4  -9   3     1703.63     1617.75     26.66 o 
  -3  -9   3      604.55      576.40      7.41 o 
  -2  -9   3      926.70      912.46      9.75 o 
  -1  -9   3     1101.07     1120.91     10.88 o 
   0  -9   3      909.66      934.34      9.47 o 
   1  -9   3      890.23      853.96      8.41 o 
   2  -9   3      244.74      244.92      3.99 o 
   3  -9   3     1806.39     1741.82     23.45 o 
   4  -9   3      124.62      122.99      4.70 o 
   5  -9   3      749.89      717.67      7.26 o 
   6  -9   3      117.86      111.71      2.01 o 
   7  -9   3      268.92      271.06      3.47 o 
   8  -9   3       51.35       42.08      1.26 o 
   9  -9   3       51.54       48.74      2.37 o 
  -9  -8   3        1.71        2.05      0.86 o 
  -8  -8   3      265.90      282.21      3.70 o 
  -7  -8   3      100.92      101.15      1.92 o 
  -6  -8   3      432.27      427.68      4.12 o 
  -5  -8   3      713.42      656.31      7.74 o 
  -4  -8   3      552.82      589.32      7.45 o 
  -3  -8   3      356.01      336.88      4.96 o 
  -2  -8   3      172.93      188.79      3.36 o 
  -1  -8   3      704.28      777.82      7.85 o 
   0  -8   3      973.87     1025.27      9.49 o 
   1  -8   3      294.06      298.50      3.76 o 
   2  -8   3      867.33      885.48      9.71 o 
   3  -8   3      530.53      552.20      7.56 o 
   4  -8   3       67.33       58.98      2.42 o 
   5  -8   3      137.47      122.79      2.06 o 
   6  -8   3       94.25       89.72      1.90 o 
   7  -8   3      134.47      131.77      3.51 o 
   8  -8   3      163.73      166.61      3.08 o 
   9  -8   3      158.99      164.23      2.79 o 
  -9  -7   3       65.04       69.38      1.84 o 
  -8  -7   3      626.83      632.81      6.98 o 
  -7  -7   3       27.93       26.90      1.18 o 
  -6  -7   3     1068.50     1017.63      8.02 o 
  -5  -7   3      768.75      771.49     12.39 o 
  -4  -7   3     1164.29     1111.87     12.84 o 
  -3  -7   3      124.14      132.67      2.81 o 
  -2  -7   3     1714.72     1702.23     15.33 o 
  -1  -7   3      666.72      646.16      6.62 o 
   0  -7   3     1586.33     1617.74     13.38 o 
   1  -7   3      209.25      224.24      2.85 o 
   2  -7   3      508.69      518.98      6.18 o 
   3  -7   3      810.48      804.54     10.03 o 
   4  -7   3      505.30      497.14      6.14 o 
   5  -7   3      315.69      288.23      5.89 o 
   6  -7   3      951.37      862.32     11.27 o 
   7  -7   3      509.52      507.12      5.71 o 
   8  -7   3      166.37      164.02      2.64 o 
   9  -7   3       89.40       97.42      2.08 o 
  -9  -6   3       24.60       29.05      1.57 o 
  -8  -6   3      203.70      211.84      3.58 o 
  -7  -6   3      527.49      519.24      5.33 o 
  -6  -6   3      799.20      792.31      7.11 o 
  -5  -6   3      154.91      142.89      3.67 o 
  -4  -6   3      272.75      243.62      3.87 o 
  -3  -6   3     1315.75     1308.59     15.31 o 
  -2  -6   3       67.57       72.27      1.89 o 
  -1  -6   3      168.79      183.57      2.79 o 
   0  -6   3      988.31     1051.17      9.33 o 
   1  -6   3     1066.68     1091.47     10.46 o 
   2  -6   3      396.46      400.53      6.06 o 
   3  -6   3     1022.02     1074.11     11.29 o 
   4  -6   3       68.13       66.52      2.06 o 
   5  -6   3      295.77      297.22      5.00 o 
   6  -6   3      619.39      603.54      7.30 o 
   7  -6   3      312.49      308.91      4.01 o 
   8  -6   3      316.30      294.63      3.94 o 
   9  -6   3      107.25      106.09      2.71 o 
  10  -6   3       97.67      105.93      2.52 o 
 -10  -5   3       75.43       85.23      2.67 o 
  -9  -5   3      141.77      140.44      3.08 o 
  -8  -5   3      357.91      345.84      5.12 o 
  -7  -5   3      590.23      583.54      6.20 o 
  -6  -5   3      251.00      261.52      7.39 o 
  -5  -5   3      271.32      268.36      5.46 o 
  -4  -5   3      833.74      819.09     10.47 o 
  -3  -5   3       91.06       92.75      2.27 o 
  -2  -5   3       95.73      117.84      2.37 o 
  -1  -5   3     1772.92     1891.93     17.97 o 
   0  -5   3     2079.36     2252.31     20.19 o 
   1  -5   3      997.04     1017.15      9.72 o 
   2  -5   3      297.78      300.55      3.69 o 
   3  -5   3      357.22      346.48      4.16 o 
   4  -5   3     1274.58     1245.70     12.94 o 
   5  -5   3      399.15      369.20      5.72 o 
   6  -5   3        6.40        4.93      0.97 o 
   7  -5   3      150.89      140.02      2.79 o 
   8  -5   3       26.31       25.89      1.27 o 
   9  -5   3      378.51      384.03      5.10 o 
  10  -5   3       46.22       45.75      1.58 o 
 -10  -4   3       89.28       78.58      3.72 o 
  -9  -4   3      261.02      270.09      4.16 o 
  -8  -4   3      175.08      171.31      3.72 o 
  -7  -4   3     1030.00     1002.91     10.75 o 
  -6  -4   3      469.25      451.52      9.06 o 
  -5  -4   3       97.16       95.94      2.99 o 
  -4  -4   3     1302.73     1389.52     16.24 o 
  -3  -4   3      813.05      883.82     10.78 o 
  -2  -4   3     5008.28     5440.37     52.85 o 
  -1  -4   3      938.91     1017.81      9.60 o 
   0  -4   3      617.02      606.68      6.31 o 
   1  -4   3      381.69      404.21      4.69 o 
   2  -4   3       89.33       90.56      1.97 o 
   3  -4   3      204.74      212.64      4.39 o 
   4  -4   3       26.21       36.19      1.48 o 
   5  -4   3      234.90      251.45      4.05 o 
   6  -4   3      260.75      270.77      5.23 o 
   7  -4   3      304.25      287.21      4.28 o 
   8  -4   3      141.88      139.15      2.76 o 
   9  -4   3       56.80       61.49      1.85 o 
  10  -4   3       80.00       97.04      2.07 o 
 -10  -3   3       11.16        8.35      2.13 o 
  -9  -3   3       45.36       50.16      1.76 o 
  -8  -3   3      357.47      362.00      7.05 o 
  -7  -3   3       27.95       26.80      1.38 o 
  -6  -3   3     1098.17     1073.37     31.05 o 
  -5  -3   3      495.26      450.63      7.61 o 
  -4  -3   3      479.06      551.34      7.44 o 
  -3  -3   3      105.62      111.47      6.03 o 
  -2  -3   3     2162.33     2255.74     24.14 o 
  -1  -3   3     6490.86     6844.80     61.23 o 
   0  -3   3      222.06      231.14      3.06 o 
   1  -3   3      319.94      348.23      4.58 o 
   2  -3   3     1151.23     1218.57     13.47 o 
   3  -3   3     1712.61     1882.35     20.61 o 
   4  -3   3      820.00      823.62      9.38 o 
   5  -3   3      176.39      177.23      4.32 o 
   6  -3   3      536.55      521.39     10.05 o 
   7  -3   3      120.21      120.50      2.48 o 
   8  -3   3       53.14       53.10      1.84 o 
   9  -3   3       44.67       43.06      2.19 o 
  10  -3   3       26.80       28.39      1.27 o 
 -10  -2   3      498.08      503.05     10.00 o 
  -9  -2   3       51.60       57.33      2.55 o 
  -8  -2   3      679.53      658.59      8.58 o 
  -7  -2   3      193.76      195.99      3.10 o 
  -6  -2   3       37.94       35.35      2.48 o 
  -5  -2   3      126.83      142.51      3.60 o 
  -4  -2   3      972.67      975.85     11.79 o 
  -3  -2   3      316.83      314.86      5.10 o 
  -2  -2   3     3112.26     3209.84     38.37 o 
  -1  -2   3      755.25      747.81      8.50 o 
   0  -2   3     2447.74     2586.10     26.80 o 
   1  -2   3      251.21      237.11      3.39 o 
   2  -2   3     2640.52     2813.99     31.39 o 
   3  -2   3      640.04      686.23      9.77 o 
   4  -2   3     1574.15     1579.58     17.64 o 
   5  -2   3     1088.49     1092.53     13.03 o 
   6  -2   3      857.82      824.04     14.68 o 
   7  -2   3       16.02       13.50      1.25 o 
   8  -2   3      222.99      229.08      3.54 o 
   9  -2   3      509.03      511.84      7.43 o 
  10  -2   3        1.92        2.22      1.75 o 
 -10  -1   3       53.90       55.66      2.27 o 
  -9  -1   3      589.34      632.89     11.35 o 
  -8  -1   3       68.28       65.66      2.30 o 
  -7  -1   3      382.36      354.55      5.31 o 
  -6  -1   3     1231.52     1182.19     19.06 o 
  -5  -1   3     1068.21     1068.79     19.56 o 
  -4  -1   3      665.98      697.98      9.61 o 
  -3  -1   3      519.11      547.46      7.54 o 
  -2  -1   3     2062.11     2086.97     24.21 o 
  -1  -1   3     1190.13     1319.48     15.30 o 
   0  -1   3      278.11      311.54      4.67 o 
   1  -1   3      965.66     1027.19     12.00 o 
   2  -1   3      249.14      284.31      4.12 o 
   3  -1   3     4212.73     4239.30     63.01 o 
   4  -1   3      174.82      183.94      3.23 o 
   5  -1   3      302.34      287.12      6.92 o 
   6  -1   3       51.92       51.98      2.35 o 
   7  -1   3      750.41      712.58      8.54 o 
   8  -1   3      155.27      148.57      2.94 o 
   9  -1   3       81.33       88.28      2.43 o 
  10  -1   3      313.84      290.34      6.12 o 
 -10   0   3        8.89        8.14      1.63 o 
  -9   0   3      490.89      511.80      9.25 o 
  -8   0   3      366.50      358.90      8.45 o 
  -7   0   3      294.19      265.31      4.29 o 
  -6   0   3       93.84      108.89      4.01 o 
  -5   0   3     2322.47     2210.38     32.85 o 
  -4   0   3      186.04      203.80      3.95 o 
  -3   0   3      900.97      869.81      8.49 o 
  -2   0   3     2614.90     2771.02     27.14 o 
  -1   0   3     9416.92     9895.63    107.65 o 
   0   0   3     1324.30     1387.11     17.93 o 
   1   0   3      383.74      372.84      5.74 o 
   2   0   3      191.70      171.89      2.86 o 
   3   0   3      190.73      200.37      4.08 o 
   4   0   3       44.82       39.28      1.84 o 
   5   0   3      459.69      464.50      8.74 o 
   6   0   3      559.78      547.25      9.02 o 
   7   0   3      129.60      121.69      3.27 o 
   8   0   3       13.14       14.87      1.32 o 
   9   0   3       11.59       12.40      1.65 o 
  10   0   3        8.52        8.65      1.38 o 
 -10   1   3       47.63       51.69      2.64 o 
  -9   1   3      618.48      637.04     11.04 o 
  -8   1   3       50.54       39.46      2.37 o 
  -7   1   3      405.22      397.47      5.77 o 
  -6   1   3     1156.38     1109.51     18.44 o 
  -5   1   3     1046.03     1082.30     15.54 o 
  -4   1   3      542.24      557.71      8.05 o 
  -3   1   3      548.98      576.10      6.40 o 
  -2   1   3     1856.04     1888.29     18.91 o 
  -1   1   3     1176.66     1307.57     15.09 o 
   0   1   3      286.80      327.91      5.93 o 
   1   1   3     1011.38     1083.00     14.24 o 
   2   1   3      297.62      342.44      4.65 o 
   3   1   3     4225.29     4295.88     56.81 o 
   4   1   3      168.78      179.71      3.77 o 
   5   1   3      354.80      327.02      5.79 o 
   6   1   3       52.38       37.89      3.23 o 
   7   1   3      843.87      812.70     12.18 o 
   8   1   3      156.03      154.24      3.95 o 
   9   1   3       93.64      100.65      5.32 o 
  10   1   3      330.71      309.15      9.24 o 
 -10   2   3      450.55      437.31     15.86 o 
  -8   2   3      651.60      625.83     13.79 o 
  -7   2   3      173.65      177.43      3.96 o 
  -6   2   3       36.72       29.98      2.50 o 
  -5   2   3      173.46      192.24      4.49 o 
  -4   2   3      991.94      998.07     11.25 o 
  -3   2   3      301.48      291.71      4.23 o 
  -2   2   3     3197.11     3265.91     34.27 o 
  -1   2   3      781.01      762.27      9.34 o 
   0   2   3     2557.46     2662.12     33.01 o 
   1   2   3      214.09      196.35      3.91 o 
   2   2   3     2739.91     2882.97     35.34 o 
   3   2   3      709.34      769.23     11.36 o 
   4   2   3     1591.98     1581.13     20.64 o 
   5   2   3     1086.33     1093.73     17.29 o 
   6   2   3      809.18      769.39     13.19 o 
   7   2   3       20.95       16.16      2.26 o 
   8   2   3      203.52      218.52      6.12 o 
   9   2   3      517.53      519.25     15.23 o 
 -10   3   3        6.79        4.80      1.60 o 
  -8   3   3      332.76      335.79      8.30 o 
  -7   3   3       36.34       37.46      3.11 o 
  -6   3   3     1154.56     1134.38     22.83 o 
  -5   3   3      448.31      406.31      7.35 o 
  -4   3   3      432.64      496.32      6.52 o 
  -3   3   3      145.57      142.92      2.91 o 
  -2   3   3     2102.44     2145.98     23.36 o 
  -1   3   3     6234.14     6552.82     73.77 o 
   0   3   3      268.07      285.35      6.24 o 
   1   3   3      320.60      347.56      5.36 o 
   2   3   3     1223.15     1270.31     18.92 o 
   3   3   3     1615.04     1844.58     29.42 o 
   4   3   3      907.21      923.17     14.00 o 
   5   3   3      203.82      208.07      5.53 o 
   6   3   3      536.44      517.75     14.61 o 
   7   3   3       99.04       96.07      3.68 o 
   8   3   3       53.26       50.76      3.43 o 
   9   3   3       55.55       44.28      3.47 o 
 -10   4   3       95.44       86.54      5.47 o 
  -8   4   3      154.17      151.55      8.79 o 
  -7   4   3      965.46      935.75     13.59 o 
  -6   4   3      510.27      485.31     11.95 o 
  -5   4   3      108.48      107.05      3.69 o 
  -4   4   3     1366.61     1450.90     17.29 o 
  -3   4   3      821.85      894.65     10.29 o 
  -2   4   3     5174.14     5385.50     61.16 o 
  -1   4   3      888.27      953.04     14.52 o 
   0   4   3      679.99      678.96     10.99 o 
   1   4   3      339.08      351.50      6.44 o 
   2   4   3       72.49       75.51      2.27 o 
   3   4   3      222.90      240.11      6.57 o 
   4   4   3       29.60       34.41      4.83 o 
   5   4   3      207.71      217.77      8.83 o 
   6   4   3      264.06      284.45      8.83 o 
   7   4   3      337.52      323.48      6.99 o 
   8   4   3      133.09      132.54      9.30 o 
 -10   5   3       77.16       80.50      3.74 o 
  -8   5   3      339.52      338.81     12.11 o 
  -7   5   3      528.02      509.89      9.15 o 
  -6   5   3      226.61      215.73      6.41 o 
  -5   5   3      263.28      266.04      5.89 o 
  -4   5   3      886.65      872.08     10.50 o 
  -3   5   3       86.70       85.47      2.50 o 
  -2   5   3       81.32      101.60      2.58 o 
  -1   5   3     1640.12     1784.17     25.04 o 
   0   5   3     1996.32     2116.82     36.00 o 
   1   5   3     1011.21     1037.94     17.14 o 
   2   5   3      318.23      342.89      6.56 o 
   3   5   3      352.77      358.08      6.78 o 
   6   5   3        4.81        3.56      1.30 o 
   7   5   3      152.35      136.28      4.26 o 
   8   5   3       15.86       14.90      2.50 o 
 -10   6   3      257.52      268.35      7.71 o 
  -9   6   3       18.88       22.14      2.58 o 
  -8   6   3      212.59      223.53      5.51 o 
  -7   6   3      565.43      546.93     15.23 o 
  -6   6   3      882.12      891.08     19.31 o 
  -5   6   3      172.45      152.32      5.38 o 
  -4   6   3      268.20      239.99      4.30 o 
  -3   6   3     1372.11     1342.35     15.74 o 
  -2   6   3       45.25       46.65      2.20 o 
  -1   6   3      155.99      165.41      3.56 o 
   0   6   3     1035.70     1102.43     19.87 o 
   1   6   3     1160.64     1176.12     21.04 o 
   2   6   3      362.83      375.48      6.26 o 
   3   6   3     1070.62     1149.75     25.87 o 
   6   6   3      553.42      530.64      9.91 o 
   7   6   3      353.65      361.48     13.71 o 
   8   6   3      279.90      260.06      9.27 o 
 -10   7   3       45.51       57.13      2.91 o 
  -9   7   3       66.38       66.82      3.73 o 
  -8   7   3      628.37      626.39     25.58 o 
  -7   7   3       23.68       23.54      2.26 o 
  -6   7   3     1025.49      985.36     25.07 o 
  -5   7   3      767.44      752.72     15.41 o 
  -4   7   3     1157.79     1125.94     14.08 o 
  -3   7   3      142.54      150.43      3.33 o 
  -2   7   3     1770.02     1781.62     24.26 o 
  -1   7   3      654.78      636.50      9.64 o 
   0   7   3     1613.02     1626.01     28.58 o 
   1   7   3      256.91      271.13      9.83 o 
   2   7   3      461.21      471.38      7.57 o 
   3   7   3      782.86      787.82     18.97 o 
   4   7   3      525.29      560.10     20.42 o 
   6   7   3      901.10      842.65     17.23 o 
   7   7   3      514.06      515.61      9.75 o 
   8   7   3      192.85      183.75      7.48 o 
   9   7   3       87.90      100.89      4.68 o 
  -9   8   3        4.38        4.93      2.11 o 
  -8   8   3      276.40      286.40     12.85 o 
  -7   8   3      105.61      108.65      5.23 o 
  -6   8   3      473.96      463.23     12.16 o 
  -5   8   3      653.93      581.54     11.78 o 
  -4   8   3      546.90      580.92      8.45 o 
  -3   8   3      346.39      339.63      5.95 o 
  -2   8   3      175.74      193.98      4.43 o 
  -1   8   3      632.40      688.86     12.38 o 
   0   8   3     1037.18     1103.51     20.41 o 
   1   8   3      329.70      324.58      7.75 o 
   2   8   3      938.73      965.41     15.90 o 
   3   8   3      519.16      532.72     20.35 o 
   4   8   3       50.86       49.79      5.71 o 
   5   8   3      137.68      124.35      4.44 o 
   6   8   3       89.77       87.28      4.01 o 
   7   8   3      117.29      115.99      3.71 o 
   8   8   3      160.20      157.21      6.74 o 
   9   8   3      142.17      142.34      5.45 o 
  -8   9   3      134.31      137.99      4.52 o 
  -7   9   3        9.14        9.34      3.39 o 
  -6   9   3       99.87       90.39      5.48 o 
  -5   9   3       26.79       27.14      5.91 o 
  -4   9   3     1842.84     1729.11     24.67 o 
  -3   9   3      606.47      581.89      8.90 o 
  -2   9   3      856.02      845.28     12.98 o 
  -1   9   3     1125.76     1149.96     17.97 o 
   0   9   3      995.68     1017.51     19.34 o 
   1   9   3      837.99      796.41     15.78 o 
   2   9   3      208.03      213.96      5.50 o 
   3   9   3     1829.66     1836.51     59.50 o 
   4   9   3      133.26      139.36      9.18 o 
   5   9   3      775.60      763.11     15.89 o 
   6   9   3      102.73      104.43      4.28 o 
   7   9   3      243.04      248.23      5.69 o 
   8   9   3       62.22       48.56      3.73 o 
   9   9   3       40.11       36.34      2.56 o 
  -8  10   3      249.42      247.94      7.95 o 
  -7  10   3      140.33      129.65     10.17 o 
  -6  10   3      802.84      802.13     21.52 o 
  -5  10   3      593.74      560.16     14.46 o 
  -4  10   3      400.36      400.96     11.07 o 
  -3  10   3      632.90      578.92     10.97 o 
  -2  10   3      369.17      366.53      7.71 o 
  -1  10   3     1514.63     1520.64     21.42 o 
   0  10   3      592.24      563.81     12.26 o 
   1  10   3      272.58      266.18     10.26 o 
   2  10   3       61.75       53.47      4.06 o 
   3  10   3      487.50      482.45     19.70 o 
   4  10   3      331.46      325.46     17.78 o 
   5  10   3      203.53      189.44      5.71 o 
   6  10   3       74.90       69.38      3.52 o 
   7  10   3      288.56      283.32     13.20 o 
   8  10   3       50.76       53.82      3.69 o 
  -8  11   3       84.81       88.83      3.20 o 
  -6  11   3      348.01      332.66     11.47 o 
  -5  11   3       20.82       20.00      3.77 o 
  -4  11   3      674.39      648.79     15.65 o 
  -3  11   3      475.62      454.10     17.19 o 
  -2  11   3       28.93       26.90      2.50 o 
  -1  11   3      801.75      766.84     13.36 o 
   0  11   3     1297.85     1249.53     47.64 o 
   1  11   3       29.69       23.45      3.19 o 
   2  11   3       52.73       58.69      6.81 o 
   3  11   3      302.10      286.03      8.16 o 
   4  11   3      307.42      298.09     12.94 o 
   5  11   3      100.19      100.98      4.96 o 
   6  11   3      553.95      548.10     12.02 o 
   7  11   3      144.80      148.11      5.62 o 
   8  11   3        6.50        9.23      2.27 o 
  -8  12   3      102.07      109.49      3.27 o 
  -6  12   3      137.20      125.88      6.78 o 
  -5  12   3       27.96       27.30      4.01 o 
  -4  12   3       20.84       17.13      3.57 o 
  -3  12   3      107.99      107.60      7.55 o 
  -2  12   3       46.64       47.62      5.33 o 
  -1  12   3      406.56      405.55     10.14 o 
   0  12   3      744.00      713.00     40.65 o 
   1  12   3      171.06      152.72     10.34 o 
   2  12   3      230.91      230.70     12.70 o 
   3  12   3      331.84      307.70      8.63 o 
   4  12   3      554.55      586.03     13.88 o 
   5  12   3       34.23       30.35      4.05 o 
   6  12   3      206.43      210.93      8.66 o 
   7  12   3      341.02      367.48      8.10 o 
   8  12   3      178.02      169.92      5.91 o 
  -7  13   3      228.27      227.61      7.67 o 
  -5  13   3       93.90       91.67      6.52 o 
  -4  13   3       35.31       37.49      4.25 o 
  -3  13   3      109.80      120.00      8.52 o 
  -2  13   3      113.19      120.36      7.84 o 
  -1  13   3       29.87       38.40      5.10 o 
   0  13   3      546.61      571.16     17.43 o 
   1  13   3      242.72      248.18     13.61 o 
   2  13   3      473.98      475.00     20.38 o 
   3  13   3      479.48      485.23     11.94 o 
   4  13   3     1140.00     1170.78     24.75 o 
   5  13   3       75.12       74.22      3.71 o 
   6  13   3       15.24       17.23      2.64 o 
   7  13   3       95.39      101.97      4.80 o 
  -7  14   3       19.91       21.77      1.77 o 
  -4  14   3      174.39      176.73     15.50 o 
  -3  14   3      215.06      218.00     13.22 o 
  -2  14   3      435.53      412.98     19.05 o 
  -1  14   3       51.77       61.19      6.02 o 
   0  14   3      522.21      501.49     21.74 o 
   1  14   3       24.07       18.92      5.54 o 
   2  14   3       50.46       47.09      6.88 o 
   3  14   3      147.00      143.16      5.41 o 
   4  14   3      149.62      158.89      6.80 o 
   5  14   3       94.43       93.22      4.36 o 
   6  14   3       47.23       44.99      3.56 o 
   7  14   3      412.21      423.61     12.03 o 
  -6  15   3       16.40       15.46      2.34 o 
  -3  15   3      169.07      152.78     11.05 o 
  -2  15   3       91.12       93.39      9.40 o 
  -1  15   3      301.20      271.87     14.99 o 
   0  15   3      278.09      263.11     14.55 o 
   1  15   3      108.42      100.80      9.31 o 
   2  15   3       85.74       73.78      7.90 o 
   3  15   3      420.78      439.04     18.66 o 
   4  15   3      251.35      249.40      8.66 o 
   5  15   3      233.91      239.46      5.99 o 
   6  15   3      184.32      203.87      7.11 o 
   0  16   3      232.67      204.56     12.55 o 
   1  16   3       69.45       59.25      7.42 o 
   4  16   3      274.49      281.57     10.07 o 
   5  16   3       36.65       36.57      2.12 o 
  -2  17   3      145.66      157.74      5.92 o 
   4  17   3       15.77       13.70      2.33 o 
  -3  18   3      111.92      117.42      4.72 o 
  -1  18   3      150.14      165.54      5.92 o 
   3  18   3       26.71       30.12      2.56 o 
   0  19   3       25.30       21.87      2.18 o 
  -2 -18   4       44.97       34.33      1.39 o 
  -1 -18   4      108.83      113.52      2.45 o 
   0 -18   4      196.90      195.55      3.54 o 
   1 -18   4       11.78       16.23      1.83 o 
  -4 -17   4       55.89       53.57      1.53 o 
  -3 -17   4      344.41      351.61      3.54 o 
  -2 -17   4       50.96       53.39      1.17 o 
  -1 -17   4       74.49       79.10      2.06 o 
   0 -17   4       73.71       87.98      2.79 o 
   1 -17   4      187.89      182.26      5.46 o 
   2 -17   4       76.07       71.05      3.71 o 
  -5 -16   4      327.47      338.92      4.33 o 
  -4 -16   4       10.50       13.80      0.78 o 
  -3 -16   4      143.14      140.95      2.01 o 
  -2 -16   4      236.20      231.76      2.99 o 
  -1 -16   4      129.19      134.49      2.24 o 
   0 -16   4      196.85      193.10      3.19 o 
   1 -16   4      146.12      153.20      3.05 o 
   2 -16   4       89.08       97.08      4.53 o 
  -6 -15   4      252.52      248.45      3.34 o 
  -5 -15   4       99.16      109.77      1.65 o 
  -4 -15   4      298.90      310.49      3.31 o 
  -3 -15   4      162.65      172.56      2.31 o 
  -2 -15   4       23.72       20.31      0.99 o 
  -1 -15   4       22.81       30.22      1.04 o 
   0 -15   4       44.25       46.11      1.25 o 
   1 -15   4       75.93       75.39      2.00 o 
   2 -15   4      117.08      122.80      3.38 o 
   3 -15   4      107.17      107.91      4.78 o 
  -6 -14   4      230.15      230.22      2.76 o 
  -5 -14   4      149.63      157.31      2.10 o 
  -4 -14   4      232.39      222.60      2.73 o 
  -3 -14   4      219.64      207.67      2.58 o 
  -2 -14   4      313.87      304.29      3.31 o 
  -1 -14   4       55.66       60.70      1.29 o 
   0 -14   4      267.92      252.42      2.87 o 
   1 -14   4      218.36      225.96      3.49 o 
   2 -14   4      511.25      509.68      9.76 o 
   3 -14   4       53.03       54.10      2.64 o 
  -7 -13   4      129.09      125.90      3.21 o 
  -6 -13   4       33.96       44.33      1.25 o 
  -5 -13   4      205.58      205.89      2.45 o 
  -4 -13   4      576.89      598.60      5.60 o 
  -3 -13   4      854.74      832.16      7.22 o 
  -2 -13   4      216.91      214.05      2.60 o 
  -1 -13   4      182.32      174.43      2.27 o 
   0 -13   4       99.51      102.26      1.72 o 
   1 -13   4       39.40       35.71      1.17 o 
   2 -13   4      505.02      503.67      9.37 o 
   3 -13   4      211.27      205.29      5.09 o 
   4 -13   4      190.58      180.36     10.02 o 
  -8 -12   4      227.03      218.82      6.13 o 
  -7 -12   4       38.57       40.64      1.83 o 
  -6 -12   4      322.30      331.88      3.80 o 
  -5 -12   4      300.41      294.62      3.08 o 
  -4 -12   4        2.49        2.83      0.78 o 
  -3 -12   4      303.10      279.60      3.11 o 
  -2 -12   4      682.82      682.56      5.52 o 
  -1 -12   4      326.64      312.65      3.17 o 
   0 -12   4       21.95       19.81      0.97 o 
   1 -12   4       79.85       77.56      1.78 o 
   2 -12   4        8.63       10.70      1.58 o 
   3 -12   4      458.80      473.69      8.94 o 
   4 -12   4      556.86      528.39     12.79 o 
   5 -12   4       11.74       13.26      3.99 o 
  -8 -11   4       80.54       84.54      1.90 o 
  -7 -11   4      155.54      145.57      2.28 o 
  -6 -11   4      135.54      133.77      2.39 o 
  -5 -11   4      186.41      198.00      2.39 o 
  -4 -11   4       88.82       82.68      1.57 o 
  -3 -11   4      553.17      531.83      5.57 o 
  -2 -11   4      341.48      306.28      3.29 o 
  -1 -11   4      191.13      158.38      2.54 o 
   0 -11   4      292.46      288.06      3.67 o 
   1 -11   4       70.46       68.72      1.76 o 
   2 -11   4      333.71      316.75      7.29 o 
   3 -11   4        9.20       12.37      1.45 o 
   4 -11   4       39.67       39.13      2.28 o 
   5 -11   4      166.77      161.84      5.17 o 
   6 -11   4       36.89       37.00      2.52 o 
   7 -11   4       56.66       62.76      2.88 o 
   8 -11   4        4.17        5.81      1.25 o 
  -8 -10   4      229.39      241.47      3.38 o 
  -7 -10   4      113.05      112.09      2.08 o 
  -6 -10   4       32.01       33.97      1.78 o 
  -5 -10   4       97.93      101.13      1.98 o 
  -4 -10   4       36.08       31.24      1.08 o 
  -3 -10   4       48.85       48.61      1.27 o 
  -2 -10   4      164.04      160.16      4.25 o 
  -1 -10   4      107.58      100.82      3.49 o 
   0 -10   4       28.04       25.49      2.68 o 
   1 -10   4      125.18      124.67      4.02 o 
   2 -10   4      261.44      250.64      8.03 o 
   3 -10   4      421.47      379.11      7.73 o 
   4 -10   4       95.25      100.45      3.54 o 
   5 -10   4      321.25      297.69      4.67 o 
   6 -10   4      376.68      374.21      5.39 o 
   7 -10   4       76.22       69.63      2.24 o 
   8 -10   4      101.40      105.50      3.32 o 
  -9  -9   4      129.86      123.48      4.24 o 
  -8  -9   4        3.65        3.28      0.85 o 
  -7  -9   4       58.94       64.02      1.61 o 
  -6  -9   4      164.28      166.61      2.41 o 
  -5  -9   4      138.10      138.72      2.19 o 
  -4  -9   4      690.16      625.30      5.70 o 
  -3  -9   4      322.03      302.05      6.56 o 
  -2  -9   4      102.45       98.81      3.42 o 
  -1  -9   4      655.75      665.80      8.29 o 
   0  -9   4      395.13      382.63      6.21 o 
   1  -9   4      202.71      196.28      4.11 o 
   2  -9   4      356.71      371.01      7.28 o 
   3  -9   4      225.75      204.09      7.02 o 
   4  -9   4      680.71      677.89      9.88 o 
   5  -9   4       41.44       36.98      1.53 o 
   6  -9   4       31.28       35.62      1.27 o 
   7  -9   4       66.50       68.80      1.83 o 
   8  -9   4      582.46      603.67      8.76 o 
  -9  -8   4       90.29       95.00      2.91 o 
  -8  -8   4       17.30       20.87      1.44 o 
  -7  -8   4      962.23      925.91     10.71 o 
  -6  -8   4      698.38      698.30      7.07 o 
  -5  -8   4       79.62       83.45      1.89 o 
  -4  -8   4      229.62      222.45      4.88 o 
  -3  -8   4       16.24       12.80      1.68 o 
  -2  -8   4      135.38      142.27      3.30 o 
  -1  -8   4      113.07      115.88      2.77 o 
   0  -8   4      242.18      234.92      4.38 o 
   1  -8   4       82.74       85.46      2.60 o 
   2  -8   4      872.86      865.79     11.50 o 
   3  -8   4      774.74      769.44     13.57 o 
   4  -8   4       41.46       42.16      2.41 o 
   5  -8   4     1029.01      997.67      9.71 o 
   6  -8   4       50.77       48.39      1.47 o 
   7  -8   4      413.98      397.03      4.66 o 
   8  -8   4       74.11       73.84      1.86 o 
   9  -8   4      306.37      315.56      9.23 o 
  -9  -7   4        3.94        5.43      1.23 o 
  -8  -7   4       61.23       56.10      2.06 o 
  -7  -7   4      142.08      145.35      5.13 o 
  -6  -7   4       80.89       79.44      1.97 o 
  -5  -7   4      373.67      345.34      4.87 o 
  -4  -7   4      274.00      257.58      7.28 o 
  -3  -7   4      737.54      724.50      9.17 o 
  -2  -7   4        9.54       10.56      1.35 o 
  -1  -7   4      365.14      385.32      4.94 o 
   0  -7   4      521.66      544.75      7.63 o 
   1  -7   4      795.57      816.97      9.79 o 
   2  -7   4       72.99       79.62      2.57 o 
   3  -7   4       77.01       79.00      2.43 o 
   4  -7   4      772.38      735.16     10.45 o 
   5  -7   4     1173.61     1113.97     10.71 o 
   6  -7   4      420.31      399.54      4.78 o 
   7  -7   4      144.82      142.98      2.44 o 
   8  -7   4       92.04      102.28      2.76 o 
   9  -7   4        2.37        4.55      0.84 o 
  -9  -6   4       23.98       21.00      1.62 o 
  -8  -6   4      409.07      414.71      5.67 o 
  -7  -6   4       22.04       22.38      1.53 o 
  -6  -6   4      629.96      633.58      7.49 o 
  -5  -6   4        1.20        4.57      1.91 o 
  -4  -6   4      814.42      785.15     12.50 o 
  -3  -6   4     1325.61     1312.94     17.54 o 
  -2  -6   4      425.62      449.38      6.59 o 
  -1  -6   4      231.96      222.57      3.50 o 
   0  -6   4      261.18      256.08      4.04 o 
   1  -6   4     1520.45     1588.28     17.20 o 
   2  -6   4     1175.66     1159.51     13.98 o 
   3  -6   4      687.41      679.19      8.83 o 
   4  -6   4      140.19      148.06      3.27 o 
   5  -6   4       73.32       72.34      1.91 o 
   6  -6   4       24.60       24.57      1.28 o 
   7  -6   4      268.59      273.79      3.94 o 
   8  -6   4        9.94       10.21      1.04 o 
   9  -6   4      338.67      348.44      5.15 o 
  -9  -5   4      318.59      330.68      5.48 o 
  -8  -5   4       55.31       57.19      1.85 o 
  -7  -5   4      692.59      660.83      8.23 o 
  -6  -5   4      187.98      176.56      3.01 o 
  -5  -5   4      709.42      679.05     14.21 o 
  -4  -5   4       14.55       12.58      1.61 o 
  -3  -5   4      111.87      105.14      4.50 o 
  -2  -5   4     1500.15     1493.76     18.97 o 
  -1  -5   4      953.25      967.33     13.20 o 
   0  -5   4       24.49       31.72      1.46 o 
   1  -5   4      123.89      142.17      2.79 o 
   2  -5   4      533.11      509.56      7.48 o 
   3  -5   4       86.94      103.48      2.54 o 
   4  -5   4      633.24      640.17      8.56 o 
   5  -5   4      838.57      814.61     11.55 o 
   6  -5   4       87.60       82.88      2.12 o 
   7  -5   4      147.71      145.75      2.69 o 
   8  -5   4      262.02      262.05      4.38 o 
   9  -5   4      183.07      178.67      3.02 o 
  -9  -4   4       84.78       86.31      2.80 o 
  -8  -4   4      107.85      110.12      2.28 o 
  -7  -4   4       38.50       33.12      1.57 o 
  -6  -4   4      411.52      380.25      5.96 o 
  -5  -4   4      546.82      543.82     11.88 o 
  -4  -4   4      354.43      343.41      5.99 o 
  -3  -4   4      283.07      285.51      5.83 o 
  -2  -4   4      758.85      874.83     11.85 o 
  -1  -4   4     3530.23     3636.08     39.57 o 
   0  -4   4      257.79      270.06      4.32 o 
   1  -4   4     2398.69     2385.67     26.07 o 
   2  -4   4       79.14       93.65      2.20 o 
   3  -4   4     1428.55     1343.20     15.74 o 
   4  -4   4       72.29       79.73      2.24 o 
   5  -4   4      449.36      404.75      7.46 o 
   6  -4   4      227.96      204.99      3.19 o 
   7  -4   4      168.73      177.39      3.01 o 
   8  -4   4       17.25       21.62      2.11 o 
   9  -4   4        1.33        2.24      0.99 o 
  -9  -3   4      297.22      315.43      5.13 o 
  -8  -3   4      116.42      118.32      2.37 o 
  -7  -3   4       22.84       22.90      1.44 o 
  -6  -3   4      194.74      173.80      4.91 o 
  -5  -3   4      538.15      532.67     14.48 o 
  -4  -3   4      123.07      110.73      3.29 o 
  -3  -3   4      567.78      560.74      9.21 o 
  -2  -3   4      930.24      992.85     13.17 o 
  -1  -3   4      507.41      541.15      7.34 o 
   0  -3   4      816.30      838.78     10.14 o 
   1  -3   4      786.47      825.37      9.99 o 
   2  -3   4      173.67      192.13      3.14 o 
   3  -3   4      715.52      722.70      9.42 o 
   4  -3   4      567.81      562.14      7.04 o 
   5  -3   4      665.17      672.75      8.99 o 
   6  -3   4      501.47      489.37      5.91 o 
   7  -3   4      192.55      186.76      3.13 o 
   8  -3   4       63.74       61.68      2.11 o 
   9  -3   4       93.83       96.55      2.51 o 
  10  -3   4       85.52       90.33      2.62 o 
 -10  -2   4      181.71      180.28      5.68 o 
  -9  -2   4      467.91      474.73      8.43 o 
  -8  -2   4      213.45      215.54      3.35 o 
  -7  -2   4      319.02      294.23      4.43 o 
  -6  -2   4      645.65      628.32     16.80 o 
  -5  -2   4     1518.01     1464.63     42.13 o 
  -4  -2   4      229.02      236.57      7.12 o 
  -3  -2   4     1409.31     1463.88     20.66 o 
  -2  -2   4      128.20      102.03      2.61 o 
  -1  -2   4      764.83      750.08      9.30 o 
   0  -2   4      324.43      369.09      6.01 o 
   2  -2   4      786.88      829.08     10.77 o 
   3  -2   4     1643.86     1705.75     20.87 o 
   4  -2   4      131.23      126.79      2.83 o 
   5  -2   4       89.80       93.12      2.85 o 
   6  -2   4      361.49      347.89      4.39 o 
   7  -2   4      121.21      110.60      2.37 o 
   8  -2   4      121.94      118.69      2.46 o 
   9  -2   4      120.54      125.33      3.82 o 
  10  -2   4      191.99      203.66      4.43 o 
 -10  -1   4       76.53       85.57      2.65 o 
  -9  -1   4       21.51       28.29      2.32 o 
  -8  -1   4       63.92       58.91      2.11 o 
  -7  -1   4      259.74      244.38      3.93 o 
  -6  -1   4      711.59      696.11     22.24 o 
  -5  -1   4      121.35      114.60      5.57 o 
  -4  -1   4       80.92       72.15      3.42 o 
  -3  -1   4      858.07      820.59     10.15 o 
  -2  -1   4      670.96      661.14      7.82 o 
  -1  -1   4      853.07      834.00     10.47 o 
   0  -1   4      528.05      512.97      7.23 o 
   1  -1   4     3688.87     3966.38     49.23 o 
   2  -1   4     1689.97     1848.30     23.80 o 
   3  -1   4       71.10       79.34      2.65 o 
   4  -1   4      178.36      180.09      3.34 o 
   5  -1   4       22.00       21.04      1.67 o 
   6  -1   4      190.00      176.05      3.29 o 
   7  -1   4      107.34      107.72      2.47 o 
   8  -1   4      750.85      743.91      8.33 o 
   9  -1   4       59.21       61.83      3.57 o 
  10  -1   4      253.52      253.36      5.28 o 
 -10   0   4       39.27       33.84      2.13 o 
  -9   0   4      249.58      275.39      5.63 o 
  -8   0   4       61.90       53.56      3.51 o 
  -7   0   4      556.09      539.44      7.13 o 
  -6   0   4       10.67        4.71      2.03 o 
  -5   0   4      288.80      267.37      6.22 o 
  -4   0   4      569.01      592.39      9.81 o 
  -3   0   4     4267.46     4472.16     48.81 o 
  -2   0   4       24.09       34.92      1.69 o 
  -1   0   4      300.02      332.63      6.77 o 
   0   0   4     1602.91     1720.26     22.37 o 
   1   0   4     1318.42     1457.74     19.17 o 
   2   0   4     1458.00     1507.60     19.68 o 
   3   0   4      598.63      602.36      9.98 o 
   4   0   4     2207.88     2150.07     31.89 o 
   5   0   4       46.64       39.67      2.13 o 
   6   0   4     2879.10     2718.71     40.58 o 
   7   0   4       36.86       34.96      1.62 o 
   8   0   4        9.47       10.63      1.25 o 
   9   0   4        7.72        4.95      1.42 o 
  10   0   4        3.85        6.19      1.18 o 
 -10   1   4       92.35      100.33      4.25 o 
  -9   1   4       18.93       17.04      2.05 o 
  -8   1   4       54.74       51.80      2.88 o 
  -7   1   4      287.58      274.80      4.58 o 
  -6   1   4      774.78      777.68     16.06 o 
  -5   1   4      125.21      122.07      4.03 o 
  -4   1   4      117.08      107.08      3.51 o 
  -3   1   4      840.56      803.32     10.15 o 
  -2   1   4      689.28      660.10      8.90 o 
  -1   1   4      743.34      744.36     10.86 o 
   0   1   4      523.56      516.37      8.84 o 
   1   1   4     3477.20     3758.17     46.75 o 
   2   1   4     1608.23     1746.27     22.56 o 
   3   1   4       49.53       57.90      2.43 o 
   4   1   4      217.90      224.41      4.95 o 
   5   1   4       34.98       32.02      1.96 o 
   6   1   4      156.82      147.58      5.47 o 
   7   1   4      105.03      108.76      2.98 o 
   8   1   4      740.27      726.98     12.68 o 
   9   1   4       51.16       54.66      2.36 o 
  10   1   4      249.87      245.60      7.82 o 
 -10   2   4      210.76      202.50      9.58 o 
  -9   2   4      455.75      461.72      9.84 o 
  -8   2   4      224.18      216.04      5.63 o 
  -7   2   4      351.54      319.13      5.67 o 
  -6   2   4      673.16      666.91     17.53 o 
  -5   2   4     1462.77     1403.39     26.49 o 
  -4   2   4      224.12      232.74      5.77 o 
  -3   2   4     1395.37     1448.37     17.11 o 
  -2   2   4      137.20      110.67      2.76 o 
  -1   2   4      745.05      751.64     10.98 o 
   0   2   4      368.62      409.21      7.41 o 
   1   2   4      149.66      194.47      4.66 o 
   2   2   4      826.53      890.94     12.36 o 
   3   2   4     1517.59     1597.73     23.29 o 
   4   2   4      136.97      137.60      4.93 o 
   5   2   4      121.94      122.61      3.31 o 
   6   2   4      389.06      370.26      6.07 o 
   7   2   4       97.68       88.22      6.01 o 
   8   2   4      141.19      140.47      4.80 o 
   9   2   4      104.08      109.96      5.22 o 
 -10   3   4      108.42      104.15      3.08 o 
  -9   3   4      286.35      304.87      7.05 o 
  -8   3   4      115.45      116.41      4.77 o 
  -7   3   4       21.97       22.56      2.09 o 
  -6   3   4      208.96      195.67      4.99 o 
  -5   3   4      539.38      534.95     11.12 o 
  -4   3   4      156.56      150.21      3.15 o 
  -3   3   4      493.77      500.70      6.14 o 
  -2   3   4      966.08      986.70     11.24 o 
  -1   3   4      506.30      525.75      6.99 o 
   0   3   4      921.98      937.76     13.20 o 
   1   3   4      836.36      858.60     13.42 o 
   2   3   4      234.43      267.52      5.89 o 
   3   3   4      729.67      741.23     13.41 o 
   4   3   4      560.86      538.78     12.89 o 
   5   3   4      676.61      672.50     13.29 o 
   6   3   4      519.54      492.95      9.38 o 
   7   3   4      184.84      169.85      4.81 o 
   8   3   4       76.94       74.15      4.04 o 
   9   3   4       71.52       84.12      4.62 o 
 -10   4   4       57.65       51.63      4.39 o 
  -9   4   4       91.64       96.96      5.65 o 
  -8   4   4      115.77      117.85      5.48 o 
  -7   4   4       38.94       33.93      3.86 o 
  -6   4   4      462.36      431.46      9.43 o 
  -5   4   4      556.24      550.29     13.01 o 
  -4   4   4      387.56      382.50      5.65 o 
  -3   4   4      238.59      242.78      4.19 o 
  -2   4   4      817.85      932.26     11.55 o 
  -1   4   4     3382.51     3462.97     37.58 o 
   0   4   4      271.98      285.25      5.17 o 
   1   4   4     2272.40     2246.74     33.44 o 
   2   4   4       89.70      108.99      3.82 o 
   3   4   4     1334.26     1264.28     27.20 o 
   4   4   4       63.73       72.40      3.81 o 
   5   4   4      397.06      341.22     12.37 o 
   6   4   4      212.60      188.04      4.93 o 
   7   4   4      176.01      184.07      4.84 o 
   8   4   4       29.78       35.83      2.56 o 
 -10   5   4      249.18      257.79      8.44 o 
  -8   5   4       50.35       54.49      2.78 o 
  -7   5   4      706.94      652.39     11.06 o 
  -6   5   4      185.65      190.36      6.97 o 
  -5   5   4      793.87      759.37     14.03 o 
  -4   5   4       26.60       27.36      1.96 o 
  -3   5   4       99.97       89.66      2.64 o 
  -2   5   4     1485.27     1489.60     16.01 o 
  -1   5   4      990.07     1021.11     12.30 o 
   0   5   4       49.67       57.01      1.93 o 
   1   5   4      108.56      122.71      4.03 o 
   2   5   4      589.23      566.27     10.15 o 
   3   5   4       69.19       78.76      5.12 o 
   4   5   4      555.24      573.24     21.52 o 
   6   5   4       82.63       81.23      6.16 o 
   7   5   4      166.78      148.22      6.46 o 
   8   5   4      273.22      274.12      6.82 o 
  -8   6   4      381.94      383.85     16.75 o 
  -7   6   4       22.74       21.70      2.43 o 
  -6   6   4      676.72      701.17     16.14 o 
  -5   6   4        2.04        4.08      2.70 o 
  -4   6   4      746.19      726.92     12.37 o 
  -3   6   4     1305.86     1308.38     13.95 o 
  -2   6   4      447.85      489.86      7.71 o 
  -1   6   4      228.08      226.81      4.29 o 
   0   6   4      212.43      209.93      4.69 o 
   1   6   4     1517.82     1566.97     28.25 o 
   2   6   4     1221.98     1224.68     19.50 o 
   3   6   4      648.41      663.72     23.78 o 
   5   6   4       71.95       63.51      3.76 o 
   6   6   4       34.85       37.76      2.46 o 
   7   6   4      232.14      232.52      9.03 o 
   8   6   4       17.59       11.93      2.83 o 
  -8   7   4       48.89       47.59      2.96 o 
  -7   7   4      134.57      130.26      6.76 o 
  -6   7   4       57.91       56.11      4.46 o 
  -5   7   4      383.28      355.76      8.52 o 
  -4   7   4      277.91      261.52      5.17 o 
  -3   7   4      683.88      667.33     10.14 o 
  -2   7   4        6.88        6.42      1.36 o 
  -1   7   4      328.16      352.91      6.37 o 
   0   7   4      516.91      542.05      9.11 o 
   1   7   4      731.04      783.82     15.97 o 
   2   7   4       92.64      105.65      4.62 o 
   3   7   4      106.13      107.78     11.71 o 
   5   7   4     1192.73     1129.73     22.31 o 
   6   7   4      478.44      455.51     10.09 o 
   7   7   4      144.23      146.94      6.91 o 
   8   7   4       99.38      118.43      5.70 o 
   9   7   4        4.10        6.35      1.88 o 
  -8   8   4       16.49       21.88      3.91 o 
  -7   8   4      983.48      931.61     18.50 o 
  -6   8   4      709.57      668.65     25.17 o 
  -5   8   4      101.98      103.59      5.74 o 
  -4   8   4      204.08      196.76      5.47 o 
  -3   8   4       12.49        9.23      1.76 o 
  -2   8   4      102.53      101.85      4.43 o 
  -1   8   4      107.62      119.79      3.50 o 
   0   8   4      202.22      205.26      4.92 o 
   1   8   4       86.89       98.69      4.87 o 
   2   8   4      788.74      832.32     21.71 o 
   3   8   4      824.83      833.67     28.88 o 
   4   8   4       64.35       60.33      4.30 o 
   5   8   4     1041.84      995.56     19.97 o 
   6   8   4       41.50       43.54      4.65 o 
   7   8   4      428.45      421.65     13.44 o 
   8   8   4       76.25       68.32      4.36 o 
  -8   9   4        0.31        1.15      1.81 o 
  -7   9   4       59.86       63.55      8.23 o 
  -6   9   4      166.44      169.72      7.41 o 
  -5   9   4      134.49      141.92      6.64 o 
  -4   9   4      641.28      594.61     12.80 o 
  -3   9   4      326.00      306.73      7.16 o 
  -2   9   4      109.75      107.40      3.93 o 
  -1   9   4      685.80      713.42     15.19 o 
   0   9   4      368.77      353.95      7.14 o 
   1   9   4      250.90      242.88     11.10 o 
   2   9   4      341.88      406.08     17.23 o 
   3   9   4      209.04      191.15     10.54 o 
   4   9   4      635.79      622.19     16.28 o 
   5   9   4       54.26       44.92      4.36 o 
   6   9   4       34.84       39.61      3.69 o 
   7   9   4       76.54       81.80      5.17 o 
   8   9   4      582.18      597.80     16.91 o 
  -8  10   4      243.60      254.07      6.03 o 
  -7  10   4      105.29      113.00      5.54 o 
  -6  10   4       25.32       23.33      4.24 o 
  -5  10   4       84.80       80.49      5.46 o 
  -4  10   4       33.94       28.38      3.48 o 
  -3  10   4       70.73       67.03      6.39 o 
  -2  10   4      136.49      136.35      4.57 o 
  -1  10   4      132.05      124.63      4.20 o 
   0  10   4       42.73       40.88      3.46 o 
   1  10   4      153.69      168.18     10.55 o 
   2  10   4      273.34      267.93     13.39 o 
   3  10   4      418.20      380.79      9.81 o 
   4  10   4       99.42      100.08      4.19 o 
   5  10   4      298.88      280.07      7.52 o 
   6  10   4      343.15      334.71      7.99 o 
   7  10   4       87.52       94.73      5.32 o 
   8  10   4       84.72       86.84      4.38 o 
  -8  11   4       74.06       80.45      3.72 o 
  -7  11   4      163.45      157.59      6.24 o 
  -6  11   4      150.72      140.04      6.97 o 
  -5  11   4      182.80      203.40      7.92 o 
  -4  11   4      106.46       94.10      5.87 o 
  -3  11   4      573.39      546.36     17.23 o 
  -2  11   4      313.92      289.35     11.36 o 
  -1  11   4      220.06      182.29      5.94 o 
   0  11   4      273.90      284.02     16.75 o 
   1  11   4       61.63       72.36      7.74 o 
   2  11   4      313.89      308.14     15.01 o 
   3  11   4       16.88       21.74      4.28 o 
   4  11   4       35.97       30.59      2.72 o 
   5  11   4      172.18      173.14      9.07 o 
   6  11   4       49.99       58.50      4.38 o 
   7  11   4       46.01       49.79      3.72 o 
   8  11   4        7.56        7.77      1.93 o 
  -7  12   4       42.43       42.31      3.20 o 
  -5  12   4      290.72      269.17     10.26 o 
  -4  12   4        9.68        8.24      3.33 o 
  -3  12   4      319.85      303.14     12.05 o 
  -2  12   4      655.48      646.25     19.36 o 
  -1  12   4      374.25      367.46     13.02 o 
   0  12   4       20.45       17.90      4.14 o 
   1  12   4       77.87       73.99      7.99 o 
   2  12   4        7.34        9.13      4.89 o 
   3  12   4      509.43      506.76     12.25 o 
   4  12   4      530.54      513.45     11.42 o 
   5  12   4        6.56       10.11      2.10 o 
   6  12   4       26.27       40.59      2.56 o 
   7  12   4       47.32       46.41      3.30 o 
  -7  13   4      114.07      116.58      3.32 o 
  -4  13   4      598.72      566.09     17.03 o 
  -3  13   4      855.38      810.87     23.12 o 
  -2  13   4      202.05      201.37      9.60 o 
  -1  13   4      161.12      160.08     11.53 o 
   0  13   4      137.08      148.75      8.09 o 
   1  13   4       35.27       22.28      5.78 o 
   2  13   4      476.52      442.71     19.07 o 
   3  13   4      227.89      206.56     11.49 o 
   4  13   4      184.99      170.63      5.34 o 
   5  13   4      237.70      258.07     15.67 o 
   6  13   4      191.12      193.26      5.00 o 
  -3  14   4      211.59      213.23     13.47 o 
  -2  14   4      318.49      304.51      8.60 o 
  -1  14   4       51.68       69.06      8.27 o 
   0  14   4      255.51      247.94     13.69 o 
   1  14   4      261.58      246.42     13.18 o 
   2  14   4      501.78      478.64     19.91 o 
   4  14   4       85.60       74.69      2.76 o 
   5  14   4       11.41       13.28      1.95 o 
   6  14   4      110.33      115.87      4.94 o 
  -6  15   4      239.11      241.63      7.56 o 
  -2  15   4       33.46       30.29      3.21 o 
  -1  15   4       15.31       19.88      5.68 o 
   0  15   4       33.58       29.36      6.13 o 
   1  15   4       59.86       55.62      7.07 o 
   4  15   4      114.95      113.77      3.83 o 
   5  15   4      238.36      253.25      5.90 o 
  -2  16   4      252.44      246.40      8.05 o 
  -1  16   4      129.20      149.63      6.20 o 
   3  16   4       40.20       35.75      2.45 o 
   4  16   4      158.45      154.33      4.17 o 
   5  16   4      107.75       94.24      4.05 o 
  -2  17   4       46.90       53.24      3.35 o 
  -1  17   4       87.01       93.85      4.59 o 
   0  17   4       75.08       95.54      4.81 o 
   1  17   4      179.68      171.53      6.35 o 
   2  17   4       76.47       70.80      4.13 o 
   3  17   4      184.28      179.30      5.77 o 
  -1  18   4      120.00      131.48      4.90 o 
   0  18   4      169.58      177.02      6.00 o 
   1  18   4       14.91       19.22      2.36 o 
   2  18   4      215.31      223.14      6.83 o 
  -3 -17   5       18.97       13.41      0.73 o 
  -2 -17   5       94.37       93.29      2.18 o 
  -1 -17   5       87.42       89.21      3.07 o 
   0 -17   5      104.15      109.43      4.46 o 
   1 -17   5       16.77       16.82      2.22 o 
  -4 -16   5      201.69      197.44      2.50 o 
  -3 -16   5       17.86       19.92      0.86 o 
  -2 -16   5       33.26       27.79      0.98 o 
  -1 -16   5       58.28       53.25      2.39 o 
   0 -16   5       41.89       42.93      1.89 o 
   1 -16   5       42.57       48.20      4.93 o 
   2 -16   5        8.94        7.59      2.36 o 
  -5 -15   5      244.54      240.11      2.92 o 
  -4 -15   5       94.56       86.87      1.58 o 
  -3 -15   5      120.11      130.00      2.06 o 
  -2 -15   5      112.57      114.36      1.91 o 
  -1 -15   5      358.48      378.79      4.76 o 
   0 -15   5      274.83      279.71      4.89 o 
   1 -15   5      178.19      180.70     11.32 o 
   2 -15   5      424.50      440.61     13.56 o 
   3 -15   5       45.30       39.47      3.45 o 
  -6 -14   5       44.88       39.08      1.26 o 
  -5 -14   5      202.15      192.70      2.47 o 
  -4 -14   5      220.28      205.91      2.63 o 
  -3 -14   5       97.86       94.02      1.81 o 
  -2 -14   5       59.74       62.49      1.73 o 
  -1 -14   5      131.05      134.85      2.23 o 
   0 -14   5       54.37       52.02      1.88 o 
   1 -14   5      118.66      115.86      3.28 o 
   2 -14   5       20.23       13.94      3.00 o 
   3 -14   5      172.71      162.69      6.95 o 
   4 -14   5      278.50      261.23      8.94 o 
  -6 -13   5       45.82       42.78      1.20 o 
  -5 -13   5        3.66        4.28      0.76 o 
  -4 -13   5      518.72      532.31      5.49 o 
  -3 -13   5      126.55      126.88      2.32 o 
  -2 -13   5       86.29       92.54      2.04 o 
  -1 -13   5      376.82      379.09      4.39 o 
   0 -13   5      312.72      307.21      4.98 o 
   1 -13   5      333.54      324.04      5.31 o 
   2 -13   5     1016.95      983.12     29.45 o 
   3 -13   5       69.74       64.40      4.09 o 
   4 -13   5       38.41       41.88      3.89 o 
  -7 -12   5       67.62       69.64      1.73 o 
  -6 -12   5       14.49       13.88      1.11 o 
  -5 -12   5      220.77      217.99      2.65 o 
  -4 -12   5      143.84      143.69      2.32 o 
  -3 -12   5      220.93      209.08      3.10 o 
  -2 -12   5      132.47      126.25      2.35 o 
  -1 -12   5      501.69      504.03      5.51 o 
   0 -12   5      296.28      297.91      3.90 o 
   1 -12   5      266.41      254.90      3.74 o 
   2 -12   5      447.08      426.99      9.21 o 
   3 -12   5      163.56      159.94     12.96 o 
   4 -12   5      866.84      880.13     19.18 o 
   5 -12   5      341.68      328.54     10.98 o 
  -7 -11   5      272.91      273.26      4.60 o 
  -6 -11   5       78.65       80.47      2.20 o 
  -5 -11   5       77.25       73.19      1.68 o 
  -4 -11   5      976.83      991.69      9.25 o 
  -3 -11   5       18.83       19.04      1.09 o 
  -2 -11   5      186.43      162.90      2.61 o 
  -1 -11   5       81.15       90.79      2.10 o 
   0 -11   5      260.29      243.96      4.18 o 
   1 -11   5       53.75       56.11      2.07 o 
   2 -11   5      347.05      324.38      6.74 o 
   3 -11   5       33.72       33.99      2.01 o 
   4 -11   5      391.63      399.54      7.86 o 
   5 -11   5      587.89      570.90     10.37 o 
   6 -11   5      187.12      180.28      7.10 o 
   7 -11   5      154.14      143.55      5.21 o 
  -8 -10   5       10.83       12.79      2.09 o 
  -7 -10   5       78.91       82.40      2.56 o 
  -6 -10   5       35.98       35.41      1.64 o 
  -5 -10   5       95.49       99.39      2.08 o 
  -4 -10   5      676.43      653.60      6.49 o 
  -3 -10   5      113.73      115.34      2.24 o 
  -2 -10   5      349.71      313.05      4.27 o 
  -1 -10   5       53.03       54.44      1.76 o 
   0 -10   5      655.35      610.24      9.51 o 
   1 -10   5       50.46       48.81      1.68 o 
   2 -10   5     1220.10     1179.24     14.74 o 
   3 -10   5      835.40      801.56     12.70 o 
   4 -10   5      418.43      422.63      8.57 o 
   5 -10   5       55.73       54.75      2.07 o 
   6 -10   5       35.78       29.57      1.71 o 
   7 -10   5      287.97      287.05      6.36 o 
   8 -10   5      243.36      245.33      7.23 o 
  -8  -9   5      198.39      188.77      4.49 o 
  -7  -9   5      109.37      113.43      3.01 o 
  -6  -9   5      365.98      362.83      5.03 o 
  -5  -9   5      402.26      399.33      4.91 o 
  -4  -9   5      259.94      247.55      3.14 o 
  -3  -9   5       52.46       49.46      1.51 o 
  -2  -9   5       15.63       14.98      1.42 o 
  -1  -9   5       66.82       57.72      4.02 o 
   0  -9   5      140.60      124.76      4.33 o 
   1  -9   5      557.77      517.25     10.19 o 
   2  -9   5      283.01      281.44      5.17 o 
   3  -9   5       93.80       86.45      5.10 o 
   4  -9   5      755.83      783.03     11.21 o 
   5  -9   5       66.37       68.72      2.20 o 
   6  -9   5       13.18       15.32      1.57 o 
   7  -9   5      125.22      127.32      2.62 o 
   8  -9   5       64.86       67.76      2.84 o 
  -9  -8   5      119.73      130.31      4.57 o 
  -8  -8   5       79.67       81.86      3.36 o 
  -7  -8   5        2.37        3.01      1.39 o 
  -6  -8   5      213.95      217.31      3.49 o 
  -5  -8   5       56.52       59.44      1.74 o 
  -4  -8   5      402.47      367.38      4.13 o 
  -3  -8   5       15.48       14.20      2.48 o 
  -2  -8   5     1273.83     1220.57     65.97 o 
  -1  -8   5      564.57      566.57     11.01 o 
   0  -8   5     1474.57     1346.46     28.24 o 
   1  -8   5      653.99      630.56     11.32 o 
   2  -8   5      256.71      249.81      9.63 o 
   3  -8   5      265.39      255.67      4.48 o 
   4  -8   5      689.13      681.31      7.78 o 
   5  -8   5       63.47       69.54      1.70 o 
   6  -8   5       76.92       78.53      1.78 o 
   7  -8   5      230.43      225.71      3.11 o 
   8  -8   5      111.71      110.83      2.57 o 
  -9  -7   5      110.18      119.92      4.62 o 
  -8  -7   5      135.87      129.86      3.39 o 
  -7  -7   5      263.80      278.98      6.96 o 
  -6  -7   5       77.84       74.39      4.38 o 
  -5  -7   5      245.35      223.70      3.83 o 
  -4  -7   5      133.71      118.39      2.40 o 
  -3  -7   5       17.66       19.63      2.09 o 
  -2  -7   5       73.74       69.41      4.78 o 
  -1  -7   5        6.84        4.87      1.75 o 
   0  -7   5      654.61      652.90     10.81 o 
   1  -7   5      407.51      389.69      6.12 o 
   2  -7   5      509.24      479.73      8.16 o 
   3  -7   5       86.05       72.05      2.84 o 
   4  -7   5      429.99      416.81      5.48 o 
   5  -7   5       34.93       36.74      1.51 o 
   6  -7   5       68.89       75.73      1.73 o 
   7  -7   5      234.37      238.41      3.32 o 
   8  -7   5      245.00      255.57      3.66 o 
  -9  -6   5       52.20       56.14      4.89 o 
  -8  -6   5       10.38        9.89      2.23 o 
  -7  -6   5      333.07      335.95      9.32 o 
  -6  -6   5      672.87      635.76      9.33 o 
  -5  -6   5      427.16      406.85      5.87 o 
  -4  -6   5      315.49      290.01      6.21 o 
  -3  -6   5      442.05      413.13      8.04 o 
  -2  -6   5      321.59      315.13      5.79 o 
  -1  -6   5      234.13      231.12      5.65 o 
   0  -6   5      146.47      155.45      3.75 o 
   1  -6   5      595.39      562.99      7.32 o 
   2  -6   5      617.27      594.79      8.78 o 
   3  -6   5     1247.66     1199.40     17.36 o 
   4  -6   5      701.23      644.96     12.17 o 
   5  -6   5      358.98      347.47      4.49 o 
   6  -6   5      119.17      122.49      2.40 o 
   7  -6   5      299.70      301.78      4.63 o 
   8  -6   5       64.21       63.13      1.63 o 
   9  -6   5       52.13       53.54      2.47 o 
  -9  -5   5      424.99      447.09      8.65 o 
  -8  -5   5       19.86       20.84      1.81 o 
  -7  -5   5       25.62       26.69      1.96 o 
  -6  -5   5      114.71      112.06      3.39 o 
  -5  -5   5      834.43      776.59     10.93 o 
  -4  -5   5     1250.19     1234.95     18.11 o 
  -3  -5   5       75.15       78.27      2.94 o 
  -2  -5   5      715.89      674.34      9.11 o 
  -1  -5   5      970.96      931.00     12.80 o 
   0  -5   5      702.53      680.58      9.12 o 
   1  -5   5       67.18       61.03      3.21 o 
   2  -5   5      455.38      437.19      6.88 o 
   3  -5   5      161.40      143.03      3.48 o 
   4  -5   5      380.97      373.54      6.29 o 
   5  -5   5      778.04      725.80      8.08 o 
   6  -5   5      225.35      234.51      3.64 o 
   7  -5   5      265.38      259.55      3.69 o 
   8  -5   5      152.37      154.04      2.52 o 
   9  -5   5       89.33       85.52      1.75 o 
  -9  -4   5       78.68       82.24      3.30 o 
  -8  -4   5      219.27      221.08      4.86 o 
  -7  -4   5      837.39      799.57     12.23 o 
  -6  -4   5     1086.43     1054.65     12.48 o 
  -5  -4   5       83.91       75.69      6.24 o 
  -4  -4   5        2.44        2.90      1.49 o 
  -3  -4   5     1047.17     1004.68     13.74 o 
  -2  -4   5      732.42      763.16     11.02 o 
  -1  -4   5      602.34      605.59      9.02 o 
   0  -4   5       91.79       85.88      2.68 o 
   1  -4   5      538.96      554.92      7.78 o 
   2  -4   5      190.13      172.90      3.14 o 
   3  -4   5      153.73      157.42      3.27 o 
   4  -4   5     1046.53      991.27     14.77 o 
   5  -4   5        5.10        7.35      1.16 o 
   6  -4   5      303.28      282.36      3.96 o 
   7  -4   5      241.26      234.32      3.48 o 
   8  -4   5      598.44      614.10      9.40 o 
   9  -4   5       44.61       44.27      1.65 o 
  -9  -3   5      220.91      217.49      8.41 o 
  -8  -3   5      333.62      321.27      5.33 o 
  -7  -3   5       72.77       65.94      2.24 o 
  -6  -3   5       19.81       18.91      1.32 o 
  -5  -3   5       99.34      101.86      5.79 o 
  -4  -3   5      374.17      354.29      7.88 o 
  -3  -3   5      270.61      291.00      4.87 o 
  -2  -3   5      566.83      545.30      8.03 o 
  -1  -3   5     1021.78      964.97     11.06 o 
   0  -3   5      781.43      745.13      8.92 o 
   1  -3   5       16.72       22.37      1.51 o 
   2  -3   5      911.77      863.77     10.72 o 
   3  -3   5      646.68      642.56      8.48 o 
   4  -3   5       91.00       95.97      2.65 o 
   5  -3   5       33.09       28.76      1.51 o 
   6  -3   5      159.11      154.12      2.74 o 
   7  -3   5      420.40      427.19      7.24 o 
   8  -3   5       24.37       27.41      1.53 o 
   9  -3   5      110.69      113.57      2.69 o 
  -9  -2   5       66.56       62.65      4.20 o 
  -8  -2   5      244.71      260.42      6.19 o 
  -7  -2   5       64.10       70.31      2.05 o 
  -6  -2   5       15.95       14.11      1.56 o 
  -5  -2   5      392.15      387.08     11.71 o 
  -4  -2   5      710.81      646.30     11.98 o 
  -3  -2   5     1489.95     1487.33     23.23 o 
  -2  -2   5       45.82       52.96      2.07 o 
  -1  -2   5      373.76      362.39      5.55 o 
   0  -2   5     1571.71     1570.68     21.97 o 
   1  -2   5      715.74      719.76     10.44 o 
   2  -2   5      255.63      279.80      4.49 o 
   3  -2   5      465.77      441.58      6.24 o 
   4  -2   5      116.85      113.09      2.86 o 
   5  -2   5       43.17       50.04      2.41 o 
   6  -2   5      330.92      311.21      4.47 o 
   7  -2   5      639.01      628.33      7.65 o 
   8  -2   5      106.33      121.69      2.96 o 
   9  -2   5       14.19       12.97      1.27 o 
  -9  -1   5       84.07       86.68      3.69 o 
  -8  -1   5      129.79      140.09      3.81 o 
  -7  -1   5       16.98       16.06      2.08 o 
  -6  -1   5      185.54      173.19      3.61 o 
  -5  -1   5      146.75      138.39      6.26 o 
  -4  -1   5       55.27       61.79      3.08 o 
  -3  -1   5       82.15       71.11      3.16 o 
  -2  -1   5     1089.51     1107.37     13.43 o 
  -1  -1   5      953.16      955.69     11.67 o 
   0  -1   5       34.87       36.82      2.01 o 
   1  -1   5      635.06      638.78      8.29 o 
   2  -1   5     2074.23     2068.10     23.16 o 
   3  -1   5      887.25      895.03     10.99 o 
   4  -1   5      622.41      626.45      9.94 o 
   5  -1   5      345.58      325.28      6.32 o 
   6  -1   5      840.19      812.80      8.75 o 
   7  -1   5      408.32      410.43      5.49 o 
   8  -1   5       46.87       46.56      1.76 o 
   9  -1   5      173.37      163.12      4.64 o 
  -9   0   5       31.22       30.63      1.82 o 
  -8   0   5        8.60        9.30      1.68 o 
  -7   0   5       14.58       11.92      1.59 o 
  -6   0   5      127.24      124.64      3.77 o 
  -5   0   5      877.28      845.44     16.89 o 
  -4   0   5        1.19        0.88      1.45 o 
  -3   0   5        2.03       -0.17      1.26 o 
  -2   0   5      325.20      296.80      4.88 o 
  -1   0   5       71.45       56.88      2.33 o 
   0   0   5      417.52      519.51      8.63 o 
   2   0   5      367.09      400.59      6.76 o 
   3   0   5     1411.53     1349.00     18.42 o 
   4   0   5       90.18       86.67      3.73 o 
   5   0   5      430.14      414.78      7.43 o 
   6   0   5      428.33      390.95      5.11 o 
   7   0   5       43.79       36.66      1.81 o 
   8   0   5      132.30      131.17      2.78 o 
   9   0   5      217.14      230.92      5.34 o 
  -9   1   5       99.58      107.87      3.51 o 
  -8   1   5      117.60      127.77      3.09 o 
  -7   1   5       22.99       24.79      1.81 o 
  -6   1   5      213.02      203.52      5.37 o 
  -5   1   5      145.37      141.11      8.57 o 
  -4   1   5       47.29       48.02      2.67 o 
  -3   1   5      108.54       94.53      3.12 o 
  -2   1   5     1128.57     1121.92     14.79 o 
  -1   1   5      945.72      947.47     17.68 o 
   0   1   5       20.59       21.29      1.81 o 
   1   1   5      634.63      642.85      9.88 o 
   2   1   5     2152.13     2232.29     32.03 o 
   3   1   5      876.06      878.59     14.92 o 
   4   1   5      606.64      617.58     10.67 o 
   5   1   5      351.99      322.74     12.24 o 
   6   1   5      859.71      822.51     10.34 o 
   7   1   5      373.22      375.81      5.51 o 
   8   1   5       40.57       41.62      1.89 o 
   9   1   5      191.96      185.90      4.59 o 
  -9   2   5       82.16       79.66      5.75 o 
  -8   2   5      246.41      259.68      5.33 o 
  -7   2   5       50.01       61.14      2.43 o 
  -6   2   5       14.37       11.95      1.75 o 
  -5   2   5      351.99      348.14      7.57 o 
  -4   2   5      743.08      697.29     10.35 o 
  -3   2   5     1445.56     1458.68     17.50 o 
  -2   2   5       45.14       48.37      2.00 o 
  -1   2   5      409.32      395.43      7.75 o 
   0   2   5     1485.27     1521.71     20.57 o 
   1   2   5      636.89      645.63      9.98 o 
   2   2   5      292.68      320.48      8.57 o 
   3   2   5      449.86      431.33      7.87 o 
   4   2   5      112.92      110.68      4.03 o 
   5   2   5       49.56       53.82      3.29 o 
   6   2   5      373.74      354.83      6.03 o 
   7   2   5      609.78      602.42     10.99 o 
   8   2   5      107.90      125.16      6.08 o 
   9   2   5       13.56       14.75      2.54 o 
  -9   3   5      236.13      234.62      5.58 o 
  -8   3   5      309.06      308.69      6.08 o 
  -7   3   5       67.25       65.60      3.43 o 
  -6   3   5       32.72       33.58      1.94 o 
  -5   3   5       79.04       73.03      3.47 o 
  -4   3   5      381.86      358.26      6.84 o 
  -3   3   5      245.20      267.07      4.42 o 
  -2   3   5      670.00      646.99      8.77 o 
  -1   3   5      976.07      934.09     15.03 o 
   0   3   5      749.37      723.77     12.25 o 
   1   3   5       23.97       34.56      2.07 o 
   2   3   5      927.16      916.07     14.62 o 
   3   3   5      644.99      646.37     11.58 o 
   4   3   5       93.33      104.75      5.02 o 
   5   3   5       56.02       51.71      2.35 o 
   6   3   5      158.20      153.36      9.15 o 
   7   3   5      395.22      401.76      9.23 o 
   8   3   5       31.54       33.89      2.46 o 
  -9   4   5       83.64       87.33      3.14 o 
  -8   4   5      209.51      216.30      4.83 o 
  -7   4   5      832.98      776.03     19.24 o 
  -6   4   5     1034.17     1016.74     23.97 o 
  -5   4   5      108.65      102.24      5.71 o 
  -4   4   5        3.77        4.31      1.38 o 
  -3   4   5      965.81      935.46     11.24 o 
  -2   4   5      750.88      783.50     15.68 o 
  -1   4   5      722.36      723.75     11.17 o 
   0   4   5      125.04      121.39      3.40 o 
   1   4   5      454.53      461.64     11.23 o 
   2   4   5      170.33      149.73      4.08 o 
   3   4   5      166.01      165.56      4.92 o 
   4   4   5     1053.23      981.87     21.94 o 
   5   4   5        5.97        5.13      1.90 o 
   6   4   5      335.29      321.33      9.30 o 
   7   4   5      259.75      244.88      9.75 o 
   8   4   5      618.77      632.04     12.85 o 
  -9   5   5      410.74      416.22      8.65 o 
  -8   5   5       21.23       25.25      2.03 o 
  -7   5   5       41.21       43.70      3.91 o 
  -6   5   5       86.10       83.07      6.91 o 
  -5   5   5      775.06      746.55     16.75 o 
  -4   5   5     1305.70     1273.04     19.15 o 
  -3   5   5       83.89       90.77      3.08 o 
  -2   5   5      789.08      765.86     11.24 o 
  -1   5   5      940.88      890.23     13.48 o 
   0   5   5      782.42      759.38     11.77 o 
   1   5   5       50.64       45.72      3.75 o 
   2   5   5      491.80      472.56     10.96 o 
   3   5   5      156.49      139.23      9.73 o 
   4   5   5      411.40      384.95     17.23 o 
   5   5   5      848.97      780.05     15.67 o 
   6   5   5      216.26      225.66      7.32 o 
   7   5   5      213.68      211.83      6.15 o 
   8   5   5      134.62      143.93      6.21 o 
  -9   6   5       40.91       44.39      2.24 o 
  -8   6   5       12.68       18.15      2.22 o 
  -7   6   5      317.47      310.68      6.75 o 
  -6   6   5      647.72      588.68     10.79 o 
  -5   6   5      471.25      446.04     16.54 o 
  -4   6   5      338.79      308.36      6.83 o 
  -3   6   5      369.38      347.71      6.22 o 
  -2   6   5      343.04      340.33      6.55 o 
  -1   6   5      281.08      286.00      7.84 o 
   0   6   5      134.95      148.84      3.96 o 
   1   6   5      558.84      519.62     10.35 o 
   2   6   5      655.76      630.67     16.65 o 
   3   6   5     1275.24     1179.20     38.91 o 
   4   6   5      674.07      579.85     12.25 o 
   5   6   5      400.73      381.52      8.57 o 
   6   6   5      109.49      113.28      6.04 o 
   7   6   5      319.54      321.09     10.98 o 
   8   6   5       84.49       77.46      4.55 o 
  -9   7   5      123.09      133.67      3.57 o 
  -8   7   5      121.27      119.55      5.70 o 
  -7   7   5      292.69      303.72      8.44 o 
  -6   7   5       92.21       93.41      4.71 o 
  -5   7   5      211.19      198.57      7.24 o 
  -4   7   5      157.82      147.31      4.73 o 
  -3   7   5       29.70       24.97      2.83 o 
  -2   7   5       65.87       60.45      3.30 o 
  -1   7   5       16.04       15.92      1.97 o 
   0   7   5      631.46      641.01     12.43 o 
   1   7   5      453.56      451.65      9.60 o 
   2   7   5      448.69      413.89     12.73 o 
   3   7   5       96.55      100.30      9.32 o 
   4   7   5      407.46      402.52      9.22 o 
   5   7   5       46.48       49.69      3.74 o 
   6   7   5       69.41       76.62      5.31 o 
   7   7   5      231.27      220.50      8.47 o 
   8   7   5      233.32      240.00      8.24 o 
  -9   8   5      120.91      139.39      5.44 o 
  -8   8   5       88.26       90.17      5.24 o 
  -7   8   5        3.11        4.09      2.10 o 
  -6   8   5      227.88      222.92      7.64 o 
  -5   8   5       63.51       60.71      4.98 o 
  -4   8   5      410.11      370.72     12.74 o 
  -3   8   5       12.89       15.92      2.68 o 
  -2   8   5     1310.36     1266.98     22.53 o 
  -1   8   5      540.36      569.98     12.44 o 
   0   8   5     1410.76     1324.92     26.28 o 
   1   8   5      707.30      701.25     15.68 o 
   2   8   5      285.43      282.50     14.66 o 
   3   8   5      229.12      217.97      6.01 o 
   4   8   5      686.98      674.16     14.15 o 
   5   8   5       82.61       85.66      5.67 o 
   6   8   5       69.27       64.88      4.63 o 
   7   8   5      203.39      189.82      7.56 o 
   8   8   5      108.18      109.44      4.99 o 
  -8   9   5      201.48      197.63      5.07 o 
  -7   9   5       92.42       92.31      5.06 o 
  -6   9   5      352.71      344.01     11.34 o 
  -5   9   5      378.71      365.39     10.51 o 
  -4   9   5      244.39      236.90      7.45 o 
  -3   9   5       65.60       53.96      3.16 o 
  -2   9   5       15.89       15.96      2.56 o 
  -1   9   5       79.75       79.59      4.28 o 
   0   9   5      127.44      135.66     12.91 o 
   1   9   5      550.47      522.64     15.97 o 
   2   9   5      240.81      249.80     33.95 o 
   3   9   5      104.30       95.13      3.22 o 
   4   9   5      837.41      849.10     17.32 o 
   5   9   5       71.75       67.55      3.33 o 
   6   9   5       12.69        9.42      2.88 o 
   7   9   5      132.93      135.22      6.06 o 
   8   9   5       73.67       76.39      3.95 o 
  -8  10   5       15.51       20.44      1.80 o 
  -7  10   5       80.86       86.53      4.77 o 
  -6  10   5       31.79       27.97      3.86 o 
  -5  10   5      122.31      130.09      7.02 o 
  -4  10   5      658.13      627.04     15.55 o 
  -3  10   5       95.29       89.91      4.05 o 
  -2  10   5      387.06      362.81     15.31 o 
  -1  10   5       73.05       80.99      3.92 o 
   0  10   5      655.46      621.48     17.90 o 
   1  10   5       54.12       52.73      5.17 o 
   2  10   5     1217.00     1199.80     27.29 o 
   3  10   5      823.80      778.54     12.72 o 
   4  10   5      383.35      384.77      9.04 o 
   5  10   5       56.51       55.92      5.61 o 
   6  10   5       50.38       45.17      3.89 o 
   7  10   5      282.72      292.08      9.55 o 
   8  10   5      226.71      232.09      7.29 o 
  -8  11   5      374.45      390.60     10.49 o 
  -7  11   5      256.21      274.32      8.67 o 
  -5  11   5       75.68       67.76      6.76 o 
  -4  11   5      939.82      907.32     25.40 o 
  -3  11   5       14.09       12.39      2.59 o 
  -2  11   5      194.33      177.28      6.01 o 
  -1  11   5       72.43       78.01      3.92 o 
   0  11   5      280.57      252.61     10.22 o 
   1  11   5       34.73       39.05      4.83 o 
   2  11   5      332.85      315.64     14.49 o 
   3  11   5       18.31       18.61      1.93 o 
   4  11   5      415.63      426.02     11.26 o 
   5  11   5      546.21      547.63     11.65 o 
   6  11   5      185.02      176.90      7.01 o 
   7  11   5      181.46      181.89      6.67 o 
  -7  12   5       65.57       68.47      3.65 o 
  -4  12   5      144.45      145.17      7.51 o 
  -3  12   5      185.54      168.86     12.40 o 
  -2  12   5      132.33      125.40      5.29 o 
  -1  12   5      444.96      440.98     10.84 o 
   0  12   5      320.11      306.21     15.12 o 
   1  12   5      284.95      258.25     13.31 o 
   2  12   5      438.55      417.25     10.21 o 
   3  12   5      143.18      137.47      9.37 o 
   4  12   5      923.59      948.57     18.98 o 
   5  12   5      333.07      331.69      7.65 o 
   6  12   5       32.56       44.34      3.37 o 
   7  12   5      221.09      237.85      7.53 o 
  -6  13   5       55.23       53.60      3.59 o 
  -3  13   5      119.48      104.39      8.48 o 
  -2  13   5       76.40       76.51      4.36 o 
  -1  13   5      356.85      355.03     12.02 o 
   0  13   5      290.92      285.22      7.99 o 
   1  13   5      327.92      331.45      8.80 o 
   2  13   5     1023.32     1016.03     26.03 o 
   3  13   5       60.80       58.91      3.83 o 
   4  13   5       34.41       38.79      2.56 o 
   5  13   5      219.53      215.59      9.38 o 
   6  13   5       90.33       84.38      4.18 o 
  -6  14   5       60.41       54.42      3.15 o 
  -2  14   5       62.88       63.63      3.80 o 
  -1  14   5      139.74      139.68      5.37 o 
   0  14   5       57.03       57.28      6.06 o 
   1  14   5      114.35      110.83      7.60 o 
   2  14   5       11.42        9.02      2.21 o 
   3  14   5      159.75      161.36      4.80 o 
   4  14   5      254.66      247.39      8.83 o 
   5  14   5        6.19        9.87      1.94 o 
  -2  15   5       94.68       96.37      5.05 o 
  -1  15   5      360.02      376.36     11.31 o 
   0  15   5      274.24      280.61      9.18 o 
   1  15   5      192.05      189.85      7.18 o 
   2  15   5      455.45      468.92      9.94 o 
   3  15   5       42.29       47.24      2.63 o 
   4  15   5       72.60       82.25      4.45 o 
  -2  16   5       22.59       21.13      2.75 o 
  -1  16   5       66.78       64.11      3.94 o 
   0  16   5       30.99       26.33      3.09 o 
   1  16   5       37.16       33.94      3.22 o 
   2  16   5        7.65       10.85      2.82 o 
   3  16   5       86.40       78.59      3.88 o 
   4  16   5      156.42      143.43      5.33 o 
  -2  17   5       95.60       93.21      3.90 o 
  -1  17   5      108.79      121.23      4.97 o 
   0  17   5      112.95      118.30      4.95 o 
   1  17   5       15.32       17.65      1.95 o 
   2  17   5      163.46      187.08      4.67 o 
  -3 -16   6       22.81       29.23      1.10 o 
  -2 -16   6      139.45      141.34      2.56 o 
  -1 -16   6      136.08      130.04      3.97 o 
   0 -16   6       37.40       32.12      1.87 o 
   1 -16   6       23.55       21.73      2.39 o 
   2 -16   6       65.26       67.39      3.59 o 
  -4 -15   6       39.57       45.67      1.23 o 
  -3 -15   6       52.94       60.58      1.37 o 
  -2 -15   6      139.48      149.76      2.24 o 
  -1 -15   6       21.31       20.44      1.35 o 
   0 -15   6      117.13      119.57      5.12 o 
   1 -15   6       68.28       63.69      2.98 o 
   2 -15   6      167.13      174.78      6.61 o 
   3 -15   6        2.60        0.76      1.83 o 
  -5 -14   6      159.23      164.16      4.37 o 
  -4 -14   6       40.33       37.00      1.24 o 
  -3 -14   6       48.98       54.70      1.73 o 
  -2 -14   6      675.81      669.46      7.17 o 
  -1 -14   6      534.66      533.67      6.62 o 
   0 -14   6      201.04      215.59      4.18 o 
   1 -14   6       79.69       85.40      2.58 o 
   2 -14   6      396.70      404.79     12.60 o 
   3 -14   6      172.75      178.56      6.94 o 
   4 -14   6       27.51       31.49      2.88 o 
  -6 -13   6      147.30      148.56      2.46 o 
  -5 -13   6       16.92       16.86      0.89 o 
  -4 -13   6      205.50      208.60      2.82 o 
  -3 -13   6       54.97       54.91      1.78 o 
  -2 -13   6       50.03       45.85      1.43 o 
  -1 -13   6      142.94      135.96      2.49 o 
   0 -13   6       38.16       34.64      1.40 o 
   1 -13   6       88.09       83.57      3.74 o 
   2 -13   6       86.53       80.94      4.18 o 
   3 -13   6       80.63       82.95      5.07 o 
   4 -13   6      143.11      159.53      6.56 o 
   5 -13   6      126.01      126.35      5.24 o 
  -6 -12   6       59.03       61.50      1.53 o 
  -5 -12   6      431.12      424.02      5.33 o 
  -4 -12   6       48.82       51.53      1.79 o 
  -3 -12   6      107.13      103.92      2.07 o 
  -2 -12   6      636.14      633.62      6.88 o 
  -1 -12   6      594.74      585.13      6.97 o 
   0 -12   6      549.05      505.92      6.74 o 
   1 -12   6      198.05      189.39      4.04 o 
   2 -12   6      697.68      670.02     11.98 o 
   3 -12   6       52.10       52.53      3.46 o 
   4 -12   6       30.61       32.25      3.48 o 
   5 -12   6       57.43       61.32      4.32 o 
  -7 -11   6       57.02       66.60      2.34 o 
  -6 -11   6      195.80      198.89      3.47 o 
  -5 -11   6      125.80      125.65      2.79 o 
  -4 -11   6        7.79        7.77      0.91 o 
  -3 -11   6      214.68      206.17      2.81 o 
  -2 -11   6       34.17       27.64      1.64 o 
  -1 -11   6       89.83       83.63      2.45 o 
   0 -11   6      182.69      182.33      5.15 o 
   1 -11   6     1222.02     1207.48     16.68 o 
   2 -11   6      170.77      162.35      3.66 o 
   3 -11   6      243.82      237.66      5.37 o 
   4 -11   6      114.31      114.15      5.56 o 
   5 -11   6      403.08      415.82     12.97 o 
   6 -11   6       65.07       70.34      4.27 o 
  -7 -10   6      121.33      132.44      3.60 o 
  -6 -10   6      140.97      148.24      3.37 o 
  -5 -10   6      847.40      826.98      8.55 o 
  -4 -10   6      428.96      409.80      4.53 o 
  -3 -10   6       86.21       86.72      2.04 o 
  -2 -10   6      261.42      247.47      3.51 o 
  -1 -10   6      155.14      147.05      5.34 o 
   0 -10   6       67.21       66.07      3.07 o 
   1 -10   6      133.15      126.98      3.29 o 
   2 -10   6        6.20        5.24      1.49 o 
   3 -10   6       24.08       25.21      2.56 o 
   4 -10   6       71.91       73.51      5.51 o 
   5 -10   6       62.32       63.54      2.99 o 
   6 -10   6      138.32      137.26      2.91 o 
   7 -10   6       29.84       32.97      1.81 o 
  -8  -9   6       50.61       61.57      3.13 o 
  -7  -9   6      157.04      177.18      3.92 o 
  -6  -9   6      115.86      118.02      2.70 o 
  -5  -9   6      480.23      465.04      5.31 o 
  -4  -9   6      359.10      336.83      4.43 o 
  -3  -9   6       69.62       73.40      2.37 o 
  -2  -9   6      381.16      358.98      4.10 o 
  -1  -9   6        0.14        1.16      1.00 o 
   0  -9   6      591.78      558.29      9.31 o 
   1  -9   6      234.49      248.64      4.11 o 
   2  -9   6       12.24       13.11      1.12 o 
   3  -9   6      601.07      592.34      7.34 o 
   4  -9   6      221.18      233.57      4.94 o 
   5  -9   6       37.49       42.73      1.89 o 
   6  -9   6       80.94       76.64      2.40 o 
   7  -9   6       19.53       21.02      1.53 o 
  -8  -8   6       48.77       58.36      2.32 o 
  -7  -8   6       11.53       12.30      1.63 o 
  -6  -8   6      188.50      183.69      4.70 o 
  -5  -8   6       64.53       58.34      2.06 o 
  -4  -8   6      124.68      132.62      2.59 o 
  -3  -8   6      801.34      770.60      8.05 o 
  -2  -8   6      181.14      162.48      2.44 o 
  -1  -8   6      576.60      537.20      6.19 o 
   0  -8   6      283.67      269.28      3.62 o 
   1  -8   6     1673.87     1547.23     15.89 o 
   2  -8   6      137.15      139.43      3.98 o 
   3  -8   6      437.53      432.03      5.69 o 
   4  -8   6      172.80      164.66      2.86 o 
   5  -8   6      230.47      231.86      3.52 o 
   6  -8   6       64.95       67.05      2.57 o 
   7  -8   6       35.29       37.19      1.47 o 
   8  -8   6        1.62        2.48      1.69 o 
  -8  -7   6       82.93       89.75      2.62 o 
  -7  -7   6      118.19      126.04      3.48 o 
  -6  -7   6      468.43      498.04      8.94 o 
  -5  -7   6      118.67      117.73      3.99 o 
  -4  -7   6      143.91      137.92      2.30 o 
  -3  -7   6      293.53      289.11      3.33 o 
  -2  -7   6      172.30      150.55      3.73 o 
  -1  -7   6      132.47      138.26      7.09 o 
   0  -7   6      155.63      145.56      7.31 o 
   1  -7   6      594.37      601.81     12.66 o 
   2  -7   6       41.45       44.82      1.54 o 
   3  -7   6      781.30      753.57      8.29 o 
   4  -7   6      224.12      229.63      3.34 o 
   5  -7   6      631.66      612.95      7.14 o 
   6  -7   6       39.01       35.37      1.60 o 
   7  -7   6      262.06      274.93      3.68 o 
   8  -7   6       26.24       31.87      1.31 o 
  -8  -6   6       47.68       45.00      2.78 o 
  -7  -6   6      112.70      113.22      3.36 o 
  -6  -6   6      136.79      142.46      3.95 o 
  -5  -6   6      264.20      252.97      4.77 o 
  -4  -6   6      109.30      105.31      1.95 o 
  -3  -6   6      298.31      266.71      3.83 o 
  -2  -6   6      478.04      451.14      9.11 o 
  -1  -6   6       72.57       72.10      3.32 o 
   0  -6   6      545.42      525.71     10.06 o 
   1  -6   6      164.01      153.56      4.48 o 
   2  -6   6      418.55      400.46      7.45 o 
   3  -6   6     1465.94     1395.32     14.68 o 
   4  -6   6      402.12      403.70      4.89 o 
   5  -6   6      753.22      737.51      9.10 o 
   6  -6   6      154.36      167.35      2.63 o 
   7  -6   6      201.50      204.30      2.83 o 
   8  -6   6       86.15       87.56      1.77 o 
  -9  -5   6       24.55       26.92      2.27 o 
  -8  -5   6      184.86      196.73      4.27 o 
  -7  -5   6      153.76      158.17      4.55 o 
  -6  -5   6      820.72      789.94     12.15 o 
  -5  -5   6      111.32      113.12      2.89 o 
  -4  -5   6      649.31      615.83      6.98 o 
  -3  -5   6      390.59      374.66      7.93 o 
  -2  -5   6      187.43      182.33      5.10 o 
  -1  -5   6      776.90      742.69      9.83 o 
   0  -5   6      510.02      471.53      6.51 o 
   1  -5   6     1256.98     1182.76     14.62 o 
   2  -5   6      257.23      259.44      7.08 o 
   3  -5   6     1429.49     1359.72     16.27 o 
   4  -5   6      315.25      321.71      4.14 o 
   5  -5   6      264.54      257.91      3.60 o 
   6  -5   6      498.90      513.84      6.36 o 
   7  -5   6      229.86      232.49      3.73 o 
   8  -5   6      146.48      154.30      2.47 o 
  -9  -4   6      316.87      330.73      9.31 o 
  -8  -4   6      242.36      236.75      4.89 o 
  -7  -4   6      180.40      207.23      4.79 o 
  -6  -4   6       69.69       67.99      2.25 o 
  -5  -4   6      972.16      959.95     14.20 o 
  -4  -4   6      165.25      157.16      3.24 o 
  -3  -4   6      335.95      315.54      8.19 o 
  -2  -4   6      790.14      750.43     11.57 o 
  -1  -4   6      684.65      655.86      8.33 o 
   0  -4   6      364.79      353.90      5.75 o 
   1  -4   6      179.91      189.78      3.92 o 
   2  -4   6      424.77      413.21      7.48 o 
   3  -4   6      202.07      197.74      4.66 o 
   4  -4   6      546.82      519.37      6.45 o 
   5  -4   6       52.96       51.41      1.61 o 
   6  -4   6       89.62       90.17      2.68 o 
   7  -4   6       34.92       39.72      1.67 o 
   8  -4   6       54.30       55.47      2.56 o 
  -9  -3   6        4.58        5.78      1.69 o 
  -8  -3   6      451.82      443.74      7.84 o 
  -7  -3   6      330.59      323.42      6.54 o 
  -6  -3   6      213.66      203.82      3.92 o 
  -5  -3   6      139.73      131.04      3.12 o 
  -4  -3   6     1106.23     1066.02     20.95 o 
  -3  -3   6     1879.54     1848.16     28.31 o 
  -2  -3   6      657.02      613.77      8.92 o 
  -1  -3   6      966.79      926.47     10.91 o 
   0  -3   6        5.09        6.44      1.25 o 
   1  -3   6      763.93      731.47      9.03 o 
   2  -3   6      232.40      237.29      4.34 o 
   3  -3   6      749.56      675.91     12.51 o 
   4  -3   6      465.26      446.84      6.31 o 
   5  -3   6      228.43      202.39      3.09 o 
   6  -3   6      637.55      634.54      7.42 o 
   7  -3   6      176.76      179.50      3.24 o 
   8  -3   6       42.33       48.32      2.13 o 
   9  -3   6        5.34        2.74      0.74 o 
  -9  -2   6       39.90       44.95      3.03 o 
  -8  -2   6       57.33       49.57      2.91 o 
  -7  -2   6       39.42       42.64      1.62 o 
  -6  -2   6      357.08      337.85      4.90 o 
  -5  -2   6      964.26      944.78     11.39 o 
  -4  -2   6      225.87      207.01      6.60 o 
  -3  -2   6      693.39      654.73     12.44 o 
  -2  -2   6     2294.99     2239.72     27.53 o 
  -1  -2   6      470.70      451.20      6.52 o 
   0  -2   6      395.90      368.79      5.37 o 
   1  -2   6      726.16      699.83      8.66 o 
   2  -2   6      112.06       89.40      2.68 o 
   3  -2   6      129.54      130.06      3.67 o 
   4  -2   6      219.35      211.58      3.12 o 
   5  -2   6        1.14        1.65      0.90 o 
   6  -2   6      202.75      176.02      3.15 o 
   7  -2   6      375.07      374.04      5.62 o 
   8  -2   6       56.34       53.77      1.88 o 
   9  -2   6      255.87      274.65      8.73 o 
  -9  -1   6        3.66        2.19      1.72 o 
  -8  -1   6      335.59      332.47      7.52 o 
  -7  -1   6      809.52      820.59     11.95 o 
  -6  -1   6       23.92       24.12      1.96 o 
  -5  -1   6      232.74      226.15      3.75 o 
  -4  -1   6      334.15      329.81      8.40 o 
  -3  -1   6      513.54      523.08     12.46 o 
  -2  -1   6      251.24      235.49      4.73 o 
  -1  -1   6      316.51      305.33      5.69 o 
   0  -1   6       29.44       23.74      1.56 o 
   1  -1   6      506.96      498.24      7.07 o 
   2  -1   6     1232.08     1271.79     15.16 o 
   3  -1   6      207.07      193.55      4.16 o 
   4  -1   6      183.76      176.44      3.74 o 
   5  -1   6       67.40       61.50      1.83 o 
   6  -1   6      280.91      276.72      4.17 o 
   7  -1   6      259.71      256.18      3.91 o 
   8  -1   6      129.76      129.64      2.86 o 
   9  -1   6      128.26      137.47      2.79 o 
  -9   0   6       93.07      107.95      4.41 o 
  -8   0   6       41.17       45.86      3.24 o 
  -7   0   6       99.17      110.09      3.00 o 
  -6   0   6      177.33      167.23      4.50 o 
  -5   0   6       99.67       79.87      2.66 o 
  -4   0   6      587.59      570.32     11.01 o 
  -3   0   6       41.68       41.75      2.89 o 
  -2   0   6      146.71      145.20      3.65 o 
  -1   0   6      239.87      227.15      4.65 o 
   0   0   6       25.64       31.20      1.68 o 
   1   0   6        8.88        7.88      1.20 o 
   2   0   6      306.56      330.94      5.28 o 
   3   0   6        6.19        2.63      1.31 o 
   4   0   6       18.25       20.26      2.02 o 
   5   0   6       13.18       13.80      1.31 o 
   6   0   6      619.35      629.89      7.80 o 
   7   0   6       23.52       33.03      1.48 o 
   8   0   6       53.09       51.82      2.31 o 
   9   0   6        4.06        4.72      1.17 o 
  -9   1   6        1.73        3.27      1.74 o 
  -8   1   6      359.53      356.34      5.73 o 
  -7   1   6      766.08      776.45     11.54 o 
  -6   1   6       21.94       22.83      1.77 o 
  -5   1   6      226.35      219.78      5.56 o 
  -4   1   6      352.83      331.78      7.55 o 
  -3   1   6      462.22      469.23      8.97 o 
  -2   1   6      259.73      242.18      5.90 o 
  -1   1   6      279.61      258.97      4.60 o 
   0   1   6       21.40       18.69      1.57 o 
   1   1   6      522.19      501.25      7.07 o 
   2   1   6     1271.84     1284.23     17.72 o 
   3   1   6      188.47      173.57      6.51 o 
   4   1   6      204.33      199.21      4.30 o 
   5   1   6       57.42       49.74      1.75 o 
   6   1   6      263.91      257.92      3.87 o 
   7   1   6      232.51      224.79      3.80 o 
   8   1   6      144.13      142.90      3.07 o 
   9   1   6      129.61      134.98      4.63 o 
  -9   2   6       43.86       47.38      2.17 o 
  -8   2   6       54.80       50.80      2.81 o 
  -7   2   6       20.42       27.40      1.98 o 
  -6   2   6      380.20      361.54      5.98 o 
  -5   2   6      991.27      988.61     13.88 o 
  -4   2   6      238.52      207.59      5.78 o 
  -3   2   6      768.84      723.20     12.24 o 
  -2   2   6     2409.48     2260.59     27.59 o 
  -1   2   6      455.46      431.44      7.14 o 
   0   2   6      387.97      368.19      6.21 o 
   1   2   6      677.12      668.18      9.62 o 
   2   2   6      117.96       97.50      3.13 o 
   3   2   6      130.92      126.99      3.58 o 
   4   2   6      244.49      233.33      3.94 o 
   5   2   6        5.33        4.18      1.35 o 
   6   2   6      204.09      177.15      3.85 o 
   7   2   6      394.92      382.61      5.58 o 
   8   2   6       52.07       52.18      2.05 o 
  -9   3   6        8.17       10.71      2.55 o 
  -8   3   6      470.24      475.16      8.25 o 
  -7   3   6      322.21      312.46      6.31 o 
  -6   3   6      221.91      211.38      7.77 o 
  -5   3   6      122.17      109.59      3.21 o 
  -4   3   6     1146.26     1084.15     18.65 o 
  -3   3   6     1762.06     1709.47     23.46 o 
  -2   3   6      590.96      549.84      8.47 o 
  -1   3   6      942.95      888.73     20.65 o 
   0   3   6        4.78        7.45      1.47 o 
   1   3   6      787.19      752.82     11.40 o 
   2   3   6      220.34      221.01      4.74 o 
   3   3   6      726.12      645.82     12.82 o 
   4   3   6      483.89      464.83      6.86 o 
   5   3   6      190.07      162.60      4.75 o 
   6   3   6      653.25      658.21     10.93 o 
   7   3   6      160.99      167.65      4.52 o 
   8   3   6       43.96       45.12      3.48 o 
  -9   4   6      335.71      328.61      6.81 o 
  -8   4   6      245.12      253.26      5.07 o 
  -7   4   6      145.72      150.32      4.03 o 
  -6   4   6       71.17       71.93      2.98 o 
  -5   4   6      931.41      908.46     13.00 o 
  -4   4   6      189.66      175.71      4.21 o 
  -3   4   6      342.75      322.70      7.13 o 
  -2   4   6      876.92      807.06     12.92 o 
  -1   4   6      732.35      696.72     13.73 o 
   0   4   6      326.38      312.80      6.43 o 
   1   4   6      180.52      184.47      4.42 o 
   2   4   6      398.00      372.89      7.49 o 
   3   4   6      194.55      186.86      6.94 o 
   4   4   6      487.66      463.58      8.20 o 
   5   4   6       57.34       53.80      3.03 o 
   6   4   6       94.81       99.66      4.07 o 
   7   4   6       42.47       48.31      3.99 o 
   8   4   6       61.09       70.48      4.20 o 
  -9   5   6       33.12       35.01      5.66 o 
  -8   5   6      165.72      184.40      4.12 o 
  -7   5   6      147.26      149.04      5.58 o 
  -6   5   6      829.01      810.48     14.32 o 
  -5   5   6      100.21      104.46      3.31 o 
  -4   5   6      654.83      619.54      9.02 o 
  -3   5   6      356.20      342.95      6.67 o 
  -2   5   6      158.38      151.41      4.37 o 
  -1   5   6      735.06      682.77     14.22 o 
   0   5   6      494.06      464.31      9.37 o 
   1   5   6     1250.58     1178.54     22.37 o 
   2   5   6      267.00      267.29      8.44 o 
   3   5   6     1476.95     1368.80     29.68 o 
   4   5   6      355.36      330.30     11.17 o 
   5   5   6      219.34      219.45      8.72 o 
   6   5   6      547.73      527.63     16.06 o 
   7   5   6      222.72      232.48      8.61 o 
   8   5   6      166.62      174.24      6.50 o 
  -9   6   6      114.75      116.85      4.51 o 
  -8   6   6       51.87       55.44      2.29 o 
  -7   6   6      120.70      116.96      3.53 o 
  -6   6   6      148.43      147.15      4.36 o 
  -5   6   6      266.35      264.63      9.29 o 
  -4   6   6       91.53       81.11      5.19 o 
  -3   6   6      285.38      270.43      7.37 o 
  -2   6   6      526.06      482.37     12.19 o 
  -1   6   6       55.95       54.84      4.35 o 
   0   6   6      557.78      524.04     11.88 o 
   1   6   6      157.91      140.29      5.18 o 
   2   6   6      424.68      389.40     18.14 o 
   3   6   6     1404.84     1322.50     37.54 o 
   4   6   6      397.44      395.89      8.83 o 
   5   6   6      747.90      747.21     21.44 o 
   6   6   6      163.96      163.49      7.17 o 
   7   6   6      200.79      200.01      7.68 o 
   8   6   6       94.08       99.81      4.65 o 
  -8   7   6       98.57      102.93      2.95 o 
  -7   7   6      102.56      112.32      3.38 o 
  -6   7   6      475.72      504.68     18.73 o 
  -5   7   6      138.54      133.32      4.28 o 
  -4   7   6      170.61      167.27      8.08 o 
  -3   7   6      259.35      260.69      6.04 o 
  -2   7   6      182.22      164.24      6.89 o 
  -1   7   6      125.40      131.20      5.21 o 
   0   7   6      140.25      141.25      9.60 o 
   1   7   6      552.96      532.33     16.16 o 
   2   7   6       43.05       48.51      4.98 o 
   3   7   6      778.04      755.30     17.66 o 
   4   7   6      242.11      250.36      8.19 o 
   5   7   6      603.03      606.92     18.04 o 
   6   7   6       46.23       45.05      4.02 o 
   7   7   6      252.46      255.64      8.84 o 
   8   7   6       21.98       24.11      2.51 o 
  -8   8   6       42.46       52.63      2.47 o 
  -7   8   6       10.76       14.45      2.18 o 
  -6   8   6      192.23      195.44      6.27 o 
  -5   8   6       71.42       63.98      4.58 o 
  -4   8   6      116.82      117.90      7.77 o 
  -3   8   6      820.45      761.03     17.20 o 
  -2   8   6      173.31      161.38      5.32 o 
  -1   8   6      622.00      596.54     12.03 o 
   0   8   6      283.81      280.00      6.66 o 
   1   8   6     1696.82     1556.70     25.29 o 
   2   8   6      142.31      145.07      4.83 o 
   3   8   6      458.26      442.82      7.98 o 
   4   8   6      162.90      150.17      4.73 o 
   5   8   6      213.29      220.48      8.56 o 
   6   8   6       53.07       50.13      4.03 o 
   7   8   6       38.26       48.15      3.56 o 
   8   8   6        1.72        0.08      1.62 o 
  -8   9   6       49.23       51.67      2.59 o 
  -7   9   6      138.45      157.46      4.50 o 
  -6   9   6      126.97      141.05      6.39 o 
  -5   9   6      495.47      456.42     13.62 o 
  -4   9   6      363.60      325.83     14.40 o 
  -3   9   6       72.77       73.97      4.18 o 
  -2   9   6      368.08      343.43     12.51 o 
  -1   9   6        0.30        0.53      2.09 o 
   0   9   6      558.46      528.48      9.32 o 
   1   9   6      221.08      231.69      5.82 o 
   2   9   6        7.22        8.14      2.45 o 
   3   9   6      623.20      596.02     10.12 o 
   4   9   6      206.94      212.96     10.50 o 
   5   9   6       45.95       46.51      3.96 o 
   6   9   6       73.04       74.25      4.72 o 
   7   9   6       26.77       30.52      2.90 o 
  -7  10   6      120.44      125.96      4.32 o 
  -6  10   6      136.28      141.97      6.20 o 
  -5  10   6      793.24      733.03     19.72 o 
  -4  10   6      452.67      422.21     14.70 o 
  -3  10   6       96.42      100.67      5.89 o 
  -2  10   6      258.78      248.41      8.45 o 
  -1  10   6      140.79      130.37      4.92 o 
   0  10   6       93.03       94.62      3.63 o 
   1  10   6      126.79      120.77      4.59 o 
   2  10   6        1.33        2.29      2.44 o 
   3  10   6       33.05       30.94      2.13 o 
   4  10   6       57.40       56.37      3.00 o 
   5  10   6       73.22       75.53      4.82 o 
   6  10   6      136.68      141.59      5.99 o 
   7  10   6       40.16       38.08      2.84 o 
  -7  11   6       51.58       61.47      2.50 o 
  -6  11   6      209.38      216.41      7.51 o 
  -4  11   6        7.10        4.04      3.28 o 
  -3  11   6      227.48      206.77      6.46 o 
  -2  11   6       35.75       26.89      5.90 o 
  -1  11   6      128.16      117.58     15.52 o 
   0  11   6      197.96      195.39      6.52 o 
   1  11   6     1277.67     1251.11     23.89 o 
   2  11   6      186.11      185.15      5.53 o 
   3  11   6      252.09      240.15      5.09 o 
   4  11   6      129.05      134.46      4.35 o 
   5  11   6      425.65      428.70     13.06 o 
   6  11   6       48.33       51.38      3.43 o 
  -6  12   6       53.40       51.92      3.53 o 
  -3  12   6      140.55      125.05      4.92 o 
  -2  12   6      619.54      609.48     13.87 o 
  -1  12   6      594.14      556.68     12.91 o 
   0  12   6      467.59      446.20     13.39 o 
   1  12   6      201.62      196.47      5.78 o 
   2  12   6      705.38      684.59     15.40 o 
   3  12   6       48.06       45.87      5.28 o 
   4  12   6       38.31       45.53      2.61 o 
   5  12   6       68.00       79.84      4.33 o 
   6  12   6      128.53      129.46      4.98 o 
  -6  13   6      152.23      152.60      5.22 o 
  -5  13   6       22.77       24.69      2.71 o 
  -3  13   6       66.52       68.13      4.42 o 
  -2  13   6       54.80       59.00      4.23 o 
  -1  13   6      190.29      188.43     10.09 o 
   0  13   6       34.74       34.76      2.86 o 
   1  13   6      130.17      131.54      5.34 o 
   2  13   6       81.11       78.90      3.70 o 
   3  13   6       93.72       93.13      3.72 o 
   4  13   6      140.14      159.99      6.27 o 
   5  13   6      147.37      162.35      5.72 o 
  -5  14   6      169.49      171.69      5.76 o 
  -2  14   6      663.26      649.71     17.33 o 
  -1  14   6      555.64      534.98     14.99 o 
   0  14   6      232.82      248.02      6.48 o 
   1  14   6       71.70       80.24      3.68 o 
   2  14   6      402.59      398.67      8.79 o 
   3  14   6      183.83      205.26      5.26 o 
   4  14   6       31.19       28.81      2.65 o 
  -2  15   6      148.48      158.27      5.88 o 
  -1  15   6       14.69       15.10      2.79 o 
   0  15   6      122.65      134.71     11.95 o 
   1  15   6       63.27       56.87      2.92 o 
   2  15   6      154.39      174.69      4.79 o 
   3  15   6        6.75        5.21      1.52 o 
  -2  16   6      140.77      138.43      4.89 o 
  -1  16   6      150.06      142.15      4.11 o 
   0  16   6       40.53       40.42      2.46 o 
   1  16   6       16.80       14.93      1.92 o 
   2  16   6       61.62       68.95      2.76 o 
  -2 -15   7       59.60       66.79      2.46 o 
  -1 -15   7      233.62      241.74      5.42 o 
   0 -15   7       89.06       95.76      2.39 o 
   1 -15   7       75.01       76.10      3.85 o 
   2 -15   7       24.51       21.18      2.15 o 
  -4 -14   7      150.87      159.88      3.53 o 
  -3 -14   7       19.62       22.49      1.10 o 
  -2 -14   7      176.11      185.69      2.73 o 
  -1 -14   7      224.72      222.50      4.34 o 
   0 -14   7      716.25      693.28     10.75 o 
   1 -14   7       38.52       39.46      2.23 o 
   2 -14   7       90.66       93.79      4.64 o 
   3 -14   7       17.79       16.46      2.33 o 
  -5 -13   7      412.47      402.28      7.56 o 
  -4 -13   7        2.12        2.60      0.72 o 
  -3 -13   7      521.21      545.93      6.60 o 
  -2 -13   7       82.72       80.94      2.67 o 
  -1 -13   7        9.41       10.70      1.19 o 
   0 -13   7      316.93      311.62      5.27 o 
   1 -13   7      380.16      377.98      6.57 o 
   2 -13   7      112.71      120.31      5.61 o 
   3 -13   7        9.23       10.33      2.41 o 
   4 -13   7      284.02      285.08      8.83 o 
  -5 -12   7      142.09      136.82      2.28 o 
  -4 -12   7      215.97      222.49      2.97 o 
  -3 -12   7       74.67       77.10      2.26 o 
  -2 -12   7      360.53      357.81      4.55 o 
  -1 -12   7      138.50      144.56      2.75 o 
   0 -12   7      206.73      202.99      3.31 o 
   1 -12   7       87.10       84.04      2.61 o 
   2 -12   7       66.83       70.24      2.96 o 
   3 -12   7      146.73      153.59      6.52 o 
   4 -12   7       15.62       15.87      2.60 o 
   5 -12   7      228.15      231.53      7.51 o 
  -6 -11   7       35.74       32.77      1.33 o 
  -5 -11   7      193.24      198.05      2.71 o 
  -4 -11   7      183.31      187.51      2.83 o 
  -3 -11   7      129.54      140.75      2.29 o 
  -2 -11   7       35.40       36.11      1.30 o 
  -1 -11   7       90.69       90.65      2.78 o 
   0 -11   7      168.61      162.68      3.67 o 
   1 -11   7      252.85      248.53      4.68 o 
   2 -11   7      101.45      104.41      3.57 o 
   3 -11   7      152.15      147.87      6.64 o 
   4 -11   7       29.75       35.11      3.41 o 
   5 -11   7        4.67        6.37      2.28 o 
  -6 -10   7      192.02      205.91      9.26 o 
  -5 -10   7       77.24       85.65      1.92 o 
  -4 -10   7      327.52      346.40      4.16 o 
  -3 -10   7       28.10       28.48      1.63 o 
  -2 -10   7      479.52      462.53      5.86 o 
  -1 -10   7        4.07        4.95      1.21 o 
   0 -10   7      120.15      126.25      2.78 o 
   1 -10   7      224.57      217.19      3.82 o 
   2 -10   7       26.70       24.46      1.78 o 
   3 -10   7      187.04      182.56      3.89 o 
   4 -10   7       76.77       78.01      5.31 o 
   5 -10   7      366.96      363.76      7.93 o 
   6 -10   7       39.38       38.46      2.98 o 
  -7  -9   7       86.57       85.06      2.66 o 
  -6  -9   7        0.83        0.24      1.32 o 
  -5  -9   7      120.86      123.17      2.28 o 
  -4  -9   7      107.92      105.46      2.04 o 
  -3  -9   7        4.31        2.67      1.05 o 
  -2  -9   7        5.02        5.02      1.07 o 
  -1  -9   7       32.50       28.52      1.56 o 
   0  -9   7      436.87      414.91      5.52 o 
   1  -9   7      529.28      533.11      7.42 o 
   2  -9   7      531.33      526.78      8.51 o 
   3  -9   7      126.01      130.67      2.47 o 
   4  -9   7       43.56       45.53      2.19 o 
   5  -9   7       50.13       50.93      1.84 o 
   6  -9   7        1.55        3.21      1.72 o 
  -7  -8   7        3.00        3.77      1.63 o 
  -6  -8   7       23.67       21.30      1.71 o 
  -5  -8   7       72.24       71.67      2.16 o 
  -4  -8   7      142.84      146.75      2.80 o 
  -3  -8   7      392.91      394.08      5.19 o 
  -2  -8   7        6.44        6.80      1.04 o 
  -1  -8   7       19.97       21.47      1.35 o 
   0  -8   7      116.20      108.63      2.43 o 
   1  -8   7      469.91      466.49      5.47 o 
   2  -8   7      174.18      166.35      3.75 o 
   3  -8   7      181.73      175.32      3.03 o 
   4  -8   7       84.31       80.79      1.84 o 
   5  -8   7      114.58      123.06      2.87 o 
   6  -8   7      190.42      195.68      4.14 o 
   7  -8   7      142.78      135.25      2.92 o 
  -8  -7   7       47.83       47.21      2.68 o 
  -7  -7   7       80.63       85.78      2.86 o 
  -6  -7   7       98.62       98.87      3.23 o 
  -5  -7   7      176.34      169.90      3.54 o 
  -4  -7   7      720.86      680.28      8.18 o 
  -3  -7   7      263.03      258.91      3.65 o 
  -2  -7   7      127.63      127.74      2.55 o 
  -1  -7   7       59.08       57.89      1.79 o 
   0  -7   7     1047.48      985.38      9.40 o 
   1  -7   7      514.59      508.59      5.40 o 
   2  -7   7      207.88      213.07      3.47 o 
   3  -7   7       56.42       61.04      2.08 o 
   4  -7   7      235.30      225.13      3.27 o 
   5  -7   7      219.19      209.00      3.29 o 
   6  -7   7       63.04       63.95      1.68 o 
   7  -7   7      127.83      133.53      3.10 o 
  -8  -6   7       87.76       92.61      2.73 o 
  -7  -6   7      172.31      180.40      4.05 o 
  -6  -6   7      244.08      253.75      5.38 o 
  -5  -6   7      354.39      335.01      7.69 o 
  -4  -6   7      218.42      205.97      3.12 o 
  -3  -6   7       72.79       78.63      2.72 o 
  -2  -6   7       59.02       52.09      1.77 o 
  -1  -6   7       68.77       68.93      1.69 o 
   0  -6   7      292.82      295.17      3.59 o 
   1  -6   7      392.18      381.73      4.43 o 
   2  -6   7      510.38      483.99      5.90 o 
   3  -6   7      195.09      193.37      3.12 o 
   4  -6   7      153.82      156.28      2.76 o 
   5  -6   7      286.92      289.08      3.89 o 
   6  -6   7       28.73       30.57      1.29 o 
   7  -6   7       23.33       28.69      1.33 o 
  -8  -5   7      355.33      364.64      7.28 o 
  -7  -5   7      370.89      377.68      6.88 o 
  -6  -5   7      542.54      551.55      9.64 o 
  -5  -5   7       28.21       29.10      1.92 o 
  -4  -5   7       41.39       43.41      1.84 o 
  -3  -5   7     1414.90     1338.44     13.22 o 
  -2  -5   7        7.77        7.50      1.14 o 
  -1  -5   7       99.50       95.52      2.01 o 
   0  -5   7       91.51       93.13      2.16 o 
   1  -5   7      275.85      253.72      3.55 o 
   2  -5   7       78.31       73.86      2.11 o 
   3  -5   7      164.28      165.32      2.87 o 
   4  -5   7      766.77      745.23      8.48 o 
   5  -5   7      204.30      213.85      3.29 o 
   6  -5   7      321.29      322.33      4.42 o 
   7  -5   7       44.88       43.66      1.35 o 
   8  -5   7      213.47      226.31      5.03 o 
  -8  -4   7       59.71       55.42      3.70 o 
  -7  -4   7      198.22      207.21      5.06 o 
  -6  -4   7      675.66      671.15     15.04 o 
  -5  -4   7       29.74       39.63      1.97 o 
  -4  -4   7      740.17      705.88     11.25 o 
  -3  -4   7      125.91      122.96      2.70 o 
  -2  -4   7      197.32      178.31      2.81 o 
  -1  -4   7      436.90      439.26      7.82 o 
   0  -4   7     1116.51     1073.96     15.78 o 
   1  -4   7      715.88      665.15     12.08 o 
   2  -4   7      438.76      415.41      5.76 o 
   3  -4   7      307.71      273.79      3.93 o 
   4  -4   7      577.09      561.27      6.70 o 
   5  -4   7      375.62      362.46      4.78 o 
   6  -4   7       57.06       56.59      2.02 o 
   7  -4   7      184.97      208.86      3.33 o 
   8  -4   7      118.03      114.80      1.99 o 
  -8  -3   7        6.88        6.73      1.58 o 
  -7  -3   7      209.42      199.56      4.66 o 
  -6  -3   7      405.03      389.21      8.42 o 
  -5  -3   7      551.45      534.39      9.49 o 
  -4  -3   7      186.23      173.64      3.18 o 
  -3  -3   7      688.91      636.12      8.85 o 
  -2  -3   7      101.11      105.96      3.50 o 
  -1  -3   7      999.73      937.35     14.09 o 
   0  -3   7      327.56      312.38      8.55 o 
   1  -3   7      112.29       97.10      3.61 o 
   2  -3   7      897.55      837.68     10.79 o 
   3  -3   7      497.44      487.50      6.07 o 
   4  -3   7      122.73      135.60      2.88 o 
   5  -3   7       12.42       16.21      1.23 o 
   6  -3   7      227.10      219.72      3.76 o 
   7  -3   7       38.44       32.48      1.61 o 
   8  -3   7      125.82      133.04      2.79 o 
  -8  -2   7       47.50       47.33      2.56 o 
  -7  -2   7      408.19      431.99      7.76 o 
  -6  -2   7      229.46      242.78      4.57 o 
  -5  -2   7       47.78       46.36      2.41 o 
  -4  -2   7      251.54      242.35      3.91 o 
  -3  -2   7      116.87      108.55      4.40 o 
  -2  -2   7       23.40       28.12      2.99 o 
  -1  -2   7      582.33      549.93      9.15 o 
   0  -2   7      480.92      468.50      7.55 o 
   1  -2   7       24.87       25.90      2.35 o 
   2  -2   7      368.58      369.66      7.38 o 
   3  -2   7      117.88      112.65      2.57 o 
   4  -2   7      149.72      157.92      4.55 o 
   5  -2   7      379.14      361.17      4.80 o 
   6  -2   7      193.34      173.71      2.94 o 
   7  -2   7       30.96       36.07      1.76 o 
   8  -2   7      130.23      143.39      2.63 o 
  -8  -1   7       30.22       28.25      3.17 o 
  -7  -1   7      247.97      241.88      5.14 o 
  -6  -1   7      197.69      195.53      4.77 o 
  -5  -1   7      118.97      109.93      2.52 o 
  -4  -1   7       82.82       87.07      2.23 o 
  -3  -1   7      644.87      603.15     11.41 o 
  -2  -1   7      242.25      230.87     12.45 o 
  -1  -1   7       93.59       84.43      3.21 o 
   0  -1   7      337.56      329.89      5.92 o 
   1  -1   7       95.77       92.69      3.13 o 
   2  -1   7      395.79      396.18      9.10 o 
   3  -1   7       47.57       54.60      1.88 o 
   4  -1   7       53.60       50.41      1.68 o 
   5  -1   7       71.80       69.57      1.95 o 
   6  -1   7      128.02      127.34      2.52 o 
   7  -1   7      981.78      974.70     11.01 o 
   8  -1   7      162.95      165.62      2.91 o 
  -9   0   7        8.16        6.97      1.50 o 
  -8   0   7       35.24       33.58      2.30 o 
  -7   0   7       11.82       14.72      1.78 o 
  -6   0   7       95.94      102.61      2.82 o 
  -5   0   7      517.09      507.64      8.05 o 
  -4   0   7       43.68       47.83      1.62 o 
  -3   0   7       26.20       27.61      1.67 o 
  -2   0   7      244.03      230.57      6.94 o 
  -1   0   7      537.29      496.77      8.70 o 
   0   0   7        3.15        2.15      2.22 o 
   1   0   7      128.69      114.04      3.36 o 
   2   0   7        6.34        7.68      1.65 o 
   3   0   7       11.69        9.68      1.10 o 
   5   0   7      123.75      145.15      2.84 o 
   6   0   7        0.51        1.85      1.06 o 
   7   0   7       31.94       34.06      1.42 o 
   8   0   7        7.66        7.89      1.71 o 
  -8   1   7       22.38       21.33      3.88 o 
  -7   1   7      252.22      245.68      4.45 o 
  -6   1   7      189.63      179.77      3.88 o 
  -5   1   7      134.55      121.43      4.37 o 
  -4   1   7       75.17       81.34      2.43 o 
  -3   1   7      629.80      586.21      9.39 o 
  -2   1   7      235.44      226.04      5.86 o 
  -1   1   7       88.37       79.94      4.60 o 
   0   1   7      318.69      304.42      6.23 o 
   1   1   7       80.27       75.05      3.18 o 
   2   1   7      425.79      424.10      8.33 o 
   3   1   7       54.73       62.47      1.86 o 
   4   1   7       55.89       55.54      1.83 o 
   5   1   7       78.05       76.12      2.07 o 
   6   1   7      139.54      140.80      2.76 o 
   7   1   7      978.27      975.72     13.64 o 
   8   1   7      151.40      153.74      5.40 o 
  -8   2   7       47.81       51.37      3.44 o 
  -7   2   7      410.52      447.00      7.07 o 
  -6   2   7      195.29      201.96      4.25 o 
  -5   2   7       58.67       57.36      3.28 o 
  -4   2   7      256.27      248.35      4.31 o 
  -3   2   7      121.57      107.26      2.63 o 
  -2   2   7        9.28       12.26      2.12 o 
  -1   2   7      589.34      539.76     10.66 o 
   0   2   7      495.81      474.08      8.41 o 
   1   2   7       37.07       34.63      3.29 o 
   2   2   7      380.28      376.56      5.69 o 
   3   2   7       88.80       85.90      2.87 o 
   4   2   7      164.21      165.53      3.48 o 
   5   2   7      327.12      307.72      4.52 o 
   6   2   7      184.83      169.95      3.29 o 
   7   2   7       36.48       43.00      1.81 o 
   8   2   7      119.28      134.51      5.23 o 
  -8   3   7       14.58       14.69      1.63 o 
  -7   3   7      217.08      216.99      4.69 o 
  -6   3   7      385.99      376.67      6.44 o 
  -5   3   7      626.62      601.14      9.72 o 
  -4   3   7      167.45      154.82      3.67 o 
  -3   3   7      734.32      680.44     12.33 o 
  -2   3   7       96.74       99.66      3.68 o 
  -1   3   7     1107.47      980.62     22.05 o 
   0   3   7      284.11      264.59      7.67 o 
   1   3   7      150.27      120.36      6.08 o 
   2   3   7      879.65      824.51     13.43 o 
   3   3   7      448.62      438.45      7.44 o 
   4   3   7      160.57      173.98      4.94 o 
   5   3   7       11.72       17.63      1.98 o 
   6   3   7      247.73      253.13      5.60 o 
   7   3   7       36.36       31.35      3.29 o 
   8   3   7      136.57      134.24      5.09 o 
  -8   4   7       64.41       64.69      2.07 o 
  -7   4   7      191.61      202.44      4.51 o 
  -6   4   7      653.65      637.99     10.98 o 
  -5   4   7       41.19       55.91      2.53 o 
  -4   4   7      749.91      709.31     10.42 o 
  -3   4   7      123.19      115.13      2.76 o 
  -2   4   7      191.84      173.87      3.66 o 
  -1   4   7      465.58      420.84     10.05 o 
   0   4   7     1078.36      994.74     19.46 o 
   1   4   7      719.11      665.69      8.78 o 
   2   4   7      460.76      442.37      6.96 o 
   3   4   7      352.06      303.14      7.32 o 
   4   4   7      608.74      598.16     11.26 o 
   5   4   7      305.07      299.35      6.39 o 
   6   4   7       55.75       50.13      4.99 o 
   7   4   7      165.79      189.18      7.27 o 
   8   4   7      115.93      116.17      4.63 o 
  -8   5   7      408.89      419.41      7.04 o 
  -7   5   7      315.67      323.56      6.18 o 
  -6   5   7      515.48      533.26     19.60 o 
  -5   5   7       36.34       37.75      2.47 o 
  -4   5   7       47.25       52.55      4.98 o 
  -3   5   7     1399.85     1336.13     15.83 o 
  -2   5   7        7.99        6.42      2.01 o 
  -1   5   7       77.66       76.88      4.81 o 
   0   5   7       85.39       87.04      3.33 o 
   1   5   7      303.89      276.04      5.20 o 
   2   5   7       49.99       48.78      1.96 o 
   3   5   7      140.02      135.73      6.32 o 
   4   5   7      796.28      770.43     15.20 o 
   5   5   7      196.83      201.79     16.50 o 
   6   5   7      339.48      340.07      8.78 o 
   7   5   7       38.19       35.35      3.26 o 
   8   5   7      213.21      224.35      7.04 o 
  -8   6   7       98.73      115.82      4.00 o 
  -7   6   7      176.71      187.29      5.88 o 
  -6   6   7      266.70      273.48      6.77 o 
  -5   6   7      350.18      331.51      7.05 o 
  -4   6   7      237.59      227.75      7.07 o 
  -3   6   7       77.09       77.22      2.64 o 
  -2   6   7       89.26       85.11      4.86 o 
  -1   6   7       68.33       67.33      2.81 o 
   0   6   7      361.07      345.89      7.41 o 
   1   6   7      343.67      327.93     10.37 o 
   2   6   7      453.51      428.34      6.64 o 
   3   6   7      192.93      189.23      5.40 o 
   4   6   7      159.90      161.21      7.17 o 
   5   6   7      250.16      264.52      9.53 o 
   6   6   7       31.94       28.40      2.70 o 
   7   6   7       12.16       11.66      2.43 o 
  -8   7   7       54.95       55.82      2.25 o 
  -7   7   7       72.27       81.14      4.03 o 
  -6   7   7       86.65       86.97      4.50 o 
  -5   7   7      163.91      165.93      4.58 o 
  -4   7   7      687.62      650.00     11.98 o 
  -3   7   7      292.62      283.33      8.71 o 
  -2   7   7      130.68      130.09      6.96 o 
  -1   7   7       58.69       55.32      3.07 o 
   0   7   7     1063.62      989.04     17.03 o 
   1   7   7      560.38      539.47     11.51 o 
   2   7   7      230.11      235.36      5.07 o 
   3   7   7       55.53       59.79      2.45 o 
   4   7   7      267.14      265.95      9.55 o 
   5   7   7      231.40      240.60      8.85 o 
   6   7   7       74.66       74.20      4.60 o 
   7   7   7      125.75      132.72      5.41 o 
  -7   8   7        2.63       -0.08      1.39 o 
  -6   8   7       20.96       18.33      2.14 o 
  -5   8   7       75.78       72.30      4.06 o 
  -4   8   7      144.24      142.36      4.32 o 
  -3   8   7      392.97      383.64      6.61 o 
  -2   8   7        5.45        9.78      2.27 o 
  -1   8   7       16.41       14.32      3.95 o 
   0   8   7      111.14      105.48      4.10 o 
   1   8   7      456.08      447.44     10.00 o 
   2   8   7      177.60      164.96      5.14 o 
   3   8   7      178.17      168.45      4.05 o 
   4   8   7       80.56       79.49      5.13 o 
   5   8   7      119.71      128.15      6.04 o 
   6   8   7      202.17      216.70      7.77 o 
   7   8   7      134.15      129.81      5.08 o 
  -7   9   7       83.84       80.18      2.79 o 
  -6   9   7        1.17        2.19      1.68 o 
  -5   9   7      131.03      141.25      4.51 o 
  -4   9   7      110.99      100.99      3.71 o 
  -3   9   7        3.77        4.18      1.92 o 
  -2   9   7        6.86        5.13      3.12 o 
  -1   9   7       31.41       25.52      3.85 o 
   0   9   7      463.32      446.74     10.15 o 
   1   9   7      530.21      524.54     12.32 o 
   2   9   7      534.29      546.19     11.56 o 
   3   9   7      114.53      114.87      3.34 o 
   4   9   7       48.10       54.18      4.00 o 
   5   9   7       43.93       45.09      3.61 o 
   6   9   7        2.15        3.27      2.04 o 
  -7  10   7        2.64        3.80      1.49 o 
  -6  10   7      195.18      217.23      5.29 o 
  -5  10   7       73.03       77.65      3.35 o 
  -4  10   7      325.64      339.50      7.94 o 
  -3  10   7       25.26       29.14      2.62 o 
  -2  10   7      451.21      443.23     10.03 o 
  -1  10   7        3.85        4.99      3.66 o 
   0  10   7       98.67      101.40      4.32 o 
   1  10   7      203.92      197.74      5.87 o 
   2  10   7       18.65       19.90      2.81 o 
   3  10   7      178.98      180.79      5.98 o 
   4  10   7       76.66       81.10      4.73 o 
   5  10   7      336.73      335.77     10.48 o 
   6  10   7       42.50       46.46      3.25 o 
  -6  11   7       32.24       30.99      2.18 o 
  -5  11   7      202.73      214.60      6.07 o 
  -4  11   7      191.10      189.80      5.22 o 
  -3  11   7       96.41      111.23      4.09 o 
  -2  11   7       37.59       34.38      2.89 o 
  -1  11   7       89.46       96.55      4.21 o 
   0  11   7      158.10      148.02      5.06 o 
   1  11   7      223.77      228.14      6.31 o 
   2  11   7       96.92       98.01      5.28 o 
   3  11   7      143.77      145.41      6.98 o 
   4  11   7       25.06       30.39      2.96 o 
   5  11   7        5.64        3.36      1.98 o 
  -5  12   7      137.31      132.40      4.59 o 
  -4  12   7      221.01      225.21      5.59 o 
  -3  12   7       74.21       76.77      3.32 o 
  -2  12   7      325.24      328.82     18.97 o 
  -1  12   7      151.12      149.71      4.89 o 
   0  12   7      201.84      204.33      8.79 o 
   1  12   7      104.63      102.61      4.17 o 
   2  12   7       63.81       67.31      4.54 o 
   3  12   7      158.66      174.51      4.66 o 
   5  12   7      235.61      237.40      7.25 o 
  -5  13   7      431.17      405.86     12.23 o 
  -4  13   7        1.52        4.41      1.46 o 
  -3  13   7      519.45      536.45      8.59 o 
  -2  13   7       83.50       83.21      3.50 o 
  -1  13   7       19.80       19.74      2.33 o 
   0  13   7      304.61      317.25     17.81 o 
   1  13   7      358.17      364.19      8.19 o 
   2  13   7      102.62      107.66      7.96 o 
   3  13   7        8.02       10.49      2.23 o 
  -4  14   7      116.67      120.23      4.87 o 
  -3  14   7       16.69       17.49      2.84 o 
  -2  14   7      173.14      185.54      6.88 o 
  -1  14   7      220.87      219.19      5.59 o 
   0  14   7      694.95      677.89     18.68 o 
   1  14   7       43.65       40.23      2.63 o 
   2  14   7       85.04       93.04      3.20 o 
   3  14   7       18.59       20.91      2.09 o 
  -2  15   7       62.67       70.38      2.53 o 
  -1  15   7      200.30      212.73      5.04 o 
   0  15   7       87.80      102.05      3.36 o 
   1  15   7       65.02       63.24      4.00 o 
   2  15   7       19.82       19.73      2.07 o 
  -1 -14   8      121.47      123.25      2.57 o 
   0 -14   8        4.43        4.84      0.91 o 
  -3 -13   8       41.99       41.29      1.65 o 
  -2 -13   8      338.09      337.25      5.28 o 
  -1 -13   8      240.56      235.84      4.32 o 
   0 -13   8       22.23       24.75      1.42 o 
   1 -13   8       57.29       63.81      2.58 o 
   2 -13   8      212.65      210.94      7.05 o 
  -4 -12   8      343.98      329.21      4.50 o 
  -3 -12   8       37.77       40.55      1.33 o 
  -2 -12   8      150.22      155.40      2.75 o 
  -1 -12   8      214.84      218.04      3.48 o 
   0 -12   8      196.87      192.95      3.98 o 
   1 -12   8       87.39       88.81      2.97 o 
   2 -12   8      212.58      214.89      5.20 o 
   3 -12   8      162.33      174.25      6.23 o 
  -5 -11   8      126.01      135.46      2.62 o 
  -4 -11   8      172.78      170.37      2.55 o 
  -3 -11   8       86.73       89.35      1.70 o 
  -2 -11   8       65.21       57.54      2.45 o 
  -1 -11   8      117.72      117.61      2.34 o 
   0 -11   8      295.86      307.36      5.68 o 
   1 -11   8        8.94        8.00      1.26 o 
   2 -11   8      285.73      300.88      6.91 o 
   3 -11   8       59.98       67.04      2.88 o 
   4 -11   8      105.19      112.32      4.86 o 
  -5 -10   8       24.73       23.36      0.96 o 
  -4 -10   8      275.59      260.18      3.60 o 
  -3 -10   8       95.14      105.89      2.41 o 
  -2 -10   8      111.11      108.82      2.47 o 
  -1 -10   8      129.77      119.16      2.63 o 
   0 -10   8       53.98       49.85      2.04 o 
   1 -10   8      171.32      160.60      3.50 o 
   2 -10   8      242.20      241.49      4.44 o 
   3 -10   8      171.74      177.14      4.87 o 
   4 -10   8       27.31       28.72      2.88 o 
   5 -10   8       78.98       74.45      3.86 o 
  -6  -9   8       73.82       75.79      2.48 o 
  -5  -9   8       37.00       41.57      1.41 o 
  -4  -9   8        3.09        2.61      0.89 o 
  -3  -9   8       56.07       55.50      1.79 o 
  -2  -9   8      112.77      115.67      2.64 o 
  -1  -9   8      101.41       95.51      2.15 o 
   0  -9   8      100.82       98.47      2.24 o 
   1  -9   8       95.63       99.17      2.52 o 
   2  -9   8        5.15        9.36      1.46 o 
   3  -9   8      197.72      208.64      4.14 o 
   4  -9   8        0.98        0.85      1.12 o 
   5  -9   8      123.83      132.58      6.15 o 
  -6  -8   8       21.12       21.26      1.64 o 
  -5  -8   8       18.93       19.62      1.21 o 
  -4  -8   8       45.76       42.60      2.31 o 
  -3  -8   8       82.10       73.82      2.17 o 
  -2  -8   8        9.65        9.03      1.13 o 
  -1  -8   8       92.05       96.04      2.27 o 
   0  -8   8      137.52      143.11      2.76 o 
   1  -8   8      112.33      106.57      2.41 o 
   2  -8   8        8.81        9.48      1.09 o 
   3  -8   8       12.35       13.79      1.08 o 
   4  -8   8       54.87       52.91      2.67 o 
   5  -8   8      184.59      182.34      3.48 o 
   6  -8   8      101.07      107.34      2.52 o 
  -7  -7   8        6.03        6.37      1.12 o 
  -6  -7   8        7.94        7.05      2.23 o 
  -5  -7   8       58.10       69.84      2.15 o 
  -4  -7   8       70.84       66.91      2.02 o 
  -3  -7   8       48.33       45.07      1.50 o 
  -2  -7   8      229.08      240.12      5.21 o 
  -1  -7   8      162.74      156.37      2.91 o 
   0  -7   8       74.72       73.83      2.32 o 
   1  -7   8      383.82      373.27      4.38 o 
   2  -7   8      518.11      517.96      6.09 o 
   3  -7   8      182.51      187.99      2.90 o 
   4  -7   8       44.73       50.77      1.57 o 
   5  -7   8       20.51       21.88      1.33 o 
   6  -7   8      179.66      177.18      3.95 o 
  -7  -6   8       19.16       22.61      1.69 o 
  -6  -6   8      622.73      646.77     12.62 o 
  -5  -6   8      156.02      166.32      3.36 o 
  -4  -6   8      655.69      661.64      8.44 o 
  -3  -6   8       73.60       81.47      2.08 o 
  -2  -6   8      740.95      728.73      8.84 o 
  -1  -6   8      254.50      252.26      4.02 o 
   0  -6   8      487.00      475.06      5.31 o 
   1  -6   8      661.70      649.04      6.83 o 
   2  -6   8      147.17      146.05      2.61 o 
   3  -6   8       69.26       75.25      1.91 o 
   4  -6   8       54.04       59.88      2.51 o 
   5  -6   8      269.55      271.20      3.70 o 
   6  -6   8      165.26      171.17      3.35 o 
  -7  -5   8      120.31      113.34      3.25 o 
  -6  -5   8       88.89       97.08      2.95 o 
  -5  -5   8      598.04      617.19      8.80 o 
  -4  -5   8      101.65       99.49      2.43 o 
  -3  -5   8      452.86      435.84      6.20 o 
  -2  -5   8      201.56      199.97      3.45 o 
  -1  -5   8      927.68      910.86      9.80 o 
   0  -5   8       86.73       83.93      2.48 o 
   1  -5   8      158.20      137.40      2.62 o 
   2  -5   8      507.84      484.85      5.95 o 
   3  -5   8       10.48       11.13      1.21 o 
   4  -5   8      229.17      235.44      3.47 o 
   5  -5   8       67.91       67.93      1.82 o 
   6  -5   8      176.30      177.26      2.92 o 
   7  -5   8      275.74      283.76      5.61 o 
  -7  -4   8      190.05      192.09      3.98 o 
  -6  -4   8      194.15      213.39      5.87 o 
  -5  -4   8      189.56      191.10      3.32 o 
  -4  -4   8      344.49      338.88      5.44 o 
  -3  -4   8      290.99      303.89      5.36 o 
  -2  -4   8      403.67      372.86      5.55 o 
  -1  -4   8      449.70      427.46      5.44 o 
   0  -4   8       99.48      101.02      2.16 o 
   1  -4   8      583.25      574.07      5.81 o 
   2  -4   8       35.38       36.69      2.06 o 
   3  -4   8      289.28      293.81      4.13 o 
   4  -4   8      152.17      159.54      2.80 o 
   5  -4   8      618.59      654.52      8.40 o 
   6  -4   8      175.95      167.71      2.87 o 
   7  -4   8      198.39      215.20      3.61 o 
  -8  -3   8      106.61      115.05      4.14 o 
  -7  -3   8       71.14       71.40      2.39 o 
  -6  -3   8       10.48       10.35      1.27 o 
  -5  -3   8      485.22      482.58      7.49 o 
  -4  -3   8      179.08      178.72      3.36 o 
  -3  -3   8      403.83      372.04      6.25 o 
  -2  -3   8      927.15      891.32     10.10 o 
  -1  -3   8       40.29       37.52      1.67 o 
   0  -3   8     1332.88     1271.34     12.19 o 
   1  -3   8      338.64      311.75      4.12 o 
   2  -3   8      410.24      394.39      5.13 o 
   3  -3   8       29.76       33.53      1.91 o 
   4  -3   8      326.02      312.86      4.45 o 
   5  -3   8       29.63       32.87      1.42 o 
   6  -3   8       38.96       37.19      1.31 o 
   7  -3   8      633.02      663.31      9.94 o 
  -7  -2   8        9.22       10.02      2.36 o 
  -6  -2   8      276.32      298.08      5.03 o 
  -5  -2   8      269.03      264.31      6.24 o 
  -4  -2   8      240.29      239.17      4.03 o 
  -3  -2   8       47.80       41.80      2.55 o 
  -2  -2   8       78.58       75.02      2.72 o 
  -1  -2   8      143.68      132.03      2.68 o 
   0  -2   8      139.52      131.96      2.42 o 
   1  -2   8      115.32      114.93      2.38 o 
   2  -2   8      119.21      110.15      2.63 o 
   3  -2   8      352.14      302.23      4.28 o 
   4  -2   8        0.82        1.37      1.00 o 
   5  -2   8      138.86      144.08      2.44 o 
   6  -2   8      187.18      180.41      2.96 o 
   7  -2   8        6.50        7.15      0.93 o 
  -8  -1   8       54.55       59.09      3.04 o 
  -7  -1   8       35.79       29.02      2.25 o 
  -6  -1   8       43.22       39.14      2.22 o 
  -5  -1   8        7.98        8.27      1.45 o 
  -4  -1   8       41.41       42.53      1.81 o 
  -3  -1   8       25.12       23.12      1.86 o 
  -2  -1   8      465.32      444.80     14.32 o 
  -1  -1   8      241.93      232.92      5.31 o 
   0  -1   8      946.64      884.97      9.85 o 
   1  -1   8      460.47      447.22      5.40 o 
   2  -1   8       44.17       42.37      1.60 o 
   3  -1   8       15.56       18.54      1.30 o 
   4  -1   8        3.04        4.29      1.08 o 
   5  -1   8       47.38       46.19      1.63 o 
   6  -1   8       68.29       74.76      1.94 o 
   7  -1   8       15.18       17.50      1.12 o 
  -7   0   8       14.05       17.18      2.79 o 
  -6   0   8       11.73       11.97      2.17 o 
  -5   0   8        1.73        2.30      1.64 o 
  -4   0   8       97.57       91.19      2.69 o 
  -3   0   8      232.11      225.49      4.73 o 
  -2   0   8      331.29      305.82      6.46 o 
  -1   0   8      383.18      370.89      7.30 o 
   0   0   8       37.73       37.50      1.92 o 
   1   0   8       61.90       59.63      2.13 o 
   2   0   8      476.22      442.61      6.55 o 
   3   0   8        3.33        2.30      1.10 o 
   4   0   8      107.22      107.25      2.37 o 
   5   0   8       14.35       15.89      1.34 o 
   6   0   8      503.36      496.25      7.63 o 
   7   0   8       45.47       47.82      1.86 o 
  -8   1   8       58.93       60.52      3.04 o 
  -7   1   8       35.02       35.57      2.82 o 
  -6   1   8       44.58       44.52      3.49 o 
  -5   1   8        6.34        5.38      1.74 o 
  -4   1   8       46.23       45.08      2.58 o 
  -3   1   8       29.10       27.38      1.97 o 
  -2   1   8      428.86      414.53     10.10 o 
  -1   1   8      230.95      217.39      6.44 o 
   0   1   8      984.68      932.58     12.37 o 
   1   1   8      463.01      456.31      6.43 o 
   2   1   8       32.78       34.51      1.72 o 
   3   1   8       14.28       13.64      1.49 o 
   4   1   8        5.00        5.56      1.21 o 
   5   1   8       41.24       41.06      1.73 o 
   6   1   8       72.83       74.39      2.70 o 
   7   1   8       11.19       11.13      1.04 o 
  -8   2   8      238.74      241.08      7.13 o 
  -7   2   8        9.48        9.30      1.64 o 
  -6   2   8      296.65      317.64      6.40 o 
  -5   2   8      256.68      248.48      4.61 o 
  -4   2   8      230.25      239.07      4.81 o 
  -3   2   8       56.40       46.81      3.37 o 
  -2   2   8       75.06       73.82      3.15 o 
  -1   2   8      126.08      120.95      4.41 o 
   0   2   8      131.21      116.51      3.55 o 
   1   2   8      107.15      107.23      2.73 o 
   2   2   8      122.10      108.30      2.99 o 
   3   2   8      365.41      314.83      5.88 o 
   4   2   8        2.71        0.12      1.38 o 
   5   2   8      141.98      139.76      3.00 o 
   6   2   8      218.03      204.38      4.16 o 
   7   2   8        9.09        8.40      0.99 o 
  -7   3   8       68.47       68.16      2.84 o 
  -6   3   8       11.24       10.96      1.62 o 
  -5   3   8      442.77      450.52      7.71 o 
  -4   3   8      196.62      190.87      3.62 o 
  -3   3   8      436.97      425.83      7.30 o 
  -2   3   8      840.47      833.02     13.44 o 
  -1   3   8       39.72       34.17      3.43 o 
   0   3   8     1342.07     1283.30     22.46 o 
   1   3   8      331.60      297.18      5.78 o 
   2   3   8      448.07      433.33      6.89 o 
   3   3   8       27.07       27.13      2.56 o 
   4   3   8      317.37      295.20      5.57 o 
   5   3   8       24.81       23.09      1.99 o 
   6   3   8       53.55       56.42     10.97 o 
   7   3   8      638.93      673.92     18.35 o 
  -7   4   8      196.03      207.16      6.50 o 
  -6   4   8      184.59      205.00      5.03 o 
  -5   4   8      177.65      176.40      3.97 o 
  -4   4   8      284.27      298.28      4.86 o 
  -3   4   8      242.51      251.54      5.06 o 
  -2   4   8      337.48      316.92      5.94 o 
  -1   4   8      493.32      458.72      7.39 o 
   0   4   8       99.51       99.52      4.85 o 
   1   4   8      565.59      550.82     22.98 o 
   2   4   8       33.92       33.88      1.90 o 
   3   4   8      260.51      272.72      6.88 o 
   4   4   8      130.28      135.48      4.88 o 
   5   4   8      586.69      629.92     12.61 o 
   6   4   8      203.31      188.84      7.12 o 
   7   4   8      193.05      195.57      6.65 o 
  -7   5   8      162.79      165.06      4.31 o 
  -6   5   8       88.85       96.70      4.08 o 
  -5   5   8      605.97      650.68     13.14 o 
  -4   5   8      121.76      118.03      3.05 o 
  -3   5   8      520.95      498.43      8.27 o 
  -2   5   8      202.44      201.55      5.25 o 
  -1   5   8      955.51      923.86     15.26 o 
   0   5   8      128.68      120.83      5.60 o 
   1   5   8      167.97      150.49      6.60 o 
   2   5   8      533.87      514.31      8.72 o 
   3   5   8        7.78       10.82      2.02 o 
   4   5   8      241.77      259.66      6.49 o 
   5   5   8       51.54       57.29      4.17 o 
   6   5   8      148.34      153.31      6.17 o 
  -7   6   8       21.77       27.35      4.85 o 
  -6   6   8      599.50      637.78     12.65 o 
  -5   6   8      154.77      164.75     13.16 o 
  -4   6   8      652.28      652.96     18.08 o 
  -3   6   8       57.44       62.95      2.83 o 
  -2   6   8      707.53      705.42     11.04 o 
  -1   6   8      244.82      250.50      5.52 o 
   0   6   8      466.54      453.10      9.72 o 
   1   6   8      631.43      605.64     16.87 o 
   2   6   8      149.54      141.09      4.49 o 
   3   6   8       73.21       87.85      5.15 o 
   4   6   8       51.49       46.97      3.87 o 
   5   6   8      268.33      277.57      9.49 o 
   6   6   8      187.62      203.36      7.17 o 
  -7   7   8        2.54        3.37      1.30 o 
  -6   7   8        8.33        7.19      1.57 o 
  -5   7   8       48.70       60.64      3.00 o 
  -4   7   8       67.75       64.98      4.76 o 
  -3   7   8       45.11       37.79      2.35 o 
  -2   7   8      219.00      227.28      5.48 o 
  -1   7   8      150.16      159.64      4.88 o 
   0   7   8       65.22       63.06      4.74 o 
   1   7   8      378.65      372.26     11.67 o 
   2   7   8      533.39      532.49     15.01 o 
   3   7   8      184.47      186.98      5.09 o 
   4   7   8       49.36       51.79      3.90 o 
   5   7   8       18.48       18.48      2.76 o 
   6   7   8      175.50      169.85      6.16 o 
  -6   8   8       23.05       26.29      1.83 o 
  -5   8   8       18.42       23.62      2.03 o 
  -4   8   8       49.51       50.52      2.74 o 
  -3   8   8       82.98       87.52      3.22 o 
  -2   8   8       10.52       10.49      2.13 o 
  -1   8   8       95.03      105.32      6.37 o 
   0   8   8      141.76      149.40      4.77 o 
   1   8   8      107.70      103.46      3.81 o 
   2   8   8        8.44        9.04      2.80 o 
   3   8   8       10.46       12.88      1.95 o 
   4   8   8       56.17       60.87      4.21 o 
   5   8   8      175.71      174.40      6.58 o 
   6   8   8      101.24      102.73      4.31 o 
  -6   9   8       72.60       75.34      2.54 o 
  -5   9   8       31.07       34.44      2.95 o 
  -4   9   8        3.35        4.77      1.74 o 
  -3   9   8       49.61       48.53      3.63 o 
  -2   9   8      125.19      120.58      4.20 o 
  -1   9   8      102.45       93.19      3.94 o 
   0   9   8       96.81       90.11      3.85 o 
   1   9   8       93.59       98.39      5.27 o 
   2   9   8        6.15        9.07      2.67 o 
   3   9   8      201.67      215.76      7.29 o 
   4   9   8        1.50        0.51      2.03 o 
   5   9   8      122.96      137.49      5.36 o 
  -5  10   8       24.83       24.73      1.75 o 
  -4  10   8      264.26      248.65      5.82 o 
  -3  10   8      102.30      105.08      3.53 o 
  -2  10   8      126.73      116.95      4.02 o 
  -1  10   8      118.56      114.06      4.13 o 
   0  10   8       54.08       53.60      6.39 o 
   1  10   8      206.19      206.85      5.43 o 
   2  10   8      236.68      245.69      8.17 o 
   3  10   8      162.82      173.71      6.16 o 
   4  10   8       26.44       29.35      2.62 o 
   5  10   8       93.20       88.26      3.79 o 
  -5  11   8      104.32      112.96      3.04 o 
  -4  11   8      173.18      172.90      4.31 o 
  -3  11   8       97.49      102.68      3.66 o 
  -2  11   8       58.82       51.06      6.12 o 
  -1  11   8      125.26      122.47      4.06 o 
   0  11   8      313.56      336.59      7.59 o 
   1  11   8       10.23       10.73      1.86 o 
   2  11   8      284.80      296.15      9.06 o 
   3  11   8       60.16       69.29      3.64 o 
  -4  12   8      362.15      347.90     10.57 o 
  -3  12   8       52.07       59.30      3.12 o 
  -2  12   8      163.24      168.59      4.42 o 
  -1  12   8      208.72      217.52      5.36 o 
   0  12   8      207.38      208.84      5.24 o 
   1  12   8       56.73       63.52      2.93 o 
   2  12   8      211.21      211.13      6.84 o 
   3  12   8      171.93      185.12      5.71 o 
  -3  13   8       38.74       37.80      2.78 o 
  -2  13   8      333.67      333.45      6.87 o 
  -1  13   8      227.48      234.47      5.35 o 
   0  13   8        8.05        7.97      1.53 o 
   1  13   8       55.37       62.05      3.56 o 
  -1  14   8      119.93      125.96      4.57 o 
   0  14   8        5.24        5.75      1.65 o 
   0 -12   9       61.67       67.40      2.50 o 
  -3 -11   9       17.18       13.64      0.90 o 
  -2 -11   9       57.05       59.86      1.33 o 
  -1 -11   9      108.42      105.00      2.00 o 
   0 -11   9      268.38      281.43      6.19 o 
   1 -11   9       46.36       53.33      3.43 o 
   2 -11   9       27.31       29.45      2.45 o 
  -4 -10   9       20.77       21.91      1.87 o 
  -3 -10   9      153.14      161.72      2.69 o 
  -2 -10   9       35.85       38.32      1.54 o 
  -1 -10   9       22.22       25.53      1.29 o 
   0 -10   9       48.18       47.87      1.89 o 
   1 -10   9       81.04       83.04      2.38 o 
   2 -10   9       48.12       51.43      2.44 o 
   3 -10   9       22.50       24.05      1.64 o 
  -4  -9   9       94.12       92.22      1.94 o 
  -3  -9   9      163.79      174.47      3.12 o 
  -2  -9   9       45.16       44.52      4.29 o 
  -1  -9   9      277.81      275.67      4.40 o 
   0  -9   9       27.68       27.00      1.44 o 
   1  -9   9       67.49       70.46      1.96 o 
   2  -9   9       75.96       81.19      4.20 o 
   3  -9   9      109.49      109.65      5.43 o 
   4  -9   9       10.85       14.27      2.07 o 
  -5  -8   9       13.88       17.92      0.92 o 
  -4  -8   9       81.37       88.97      2.28 o 
  -3  -8   9      265.24      279.09      5.06 o 
  -2  -8   9      295.18      297.50      5.41 o 
  -1  -8   9       17.61       17.62      1.27 o 
   0  -8   9        7.70        9.17      1.20 o 
   1  -8   9       61.67       56.87      1.66 o 
   2  -8   9       24.04       23.72      2.06 o 
   3  -8   9      162.81      162.32      3.63 o 
   4  -8   9      182.46      192.08      3.81 o 
  -5  -7   9      213.13      221.52      4.78 o 
  -4  -7   9        8.44       10.30      1.53 o 
  -3  -7   9      144.95      154.45      3.54 o 
  -2  -7   9      148.90      156.83      3.18 o 
  -1  -7   9      125.31      125.82      2.71 o 
   0  -7   9       61.11       67.77      1.94 o 
   1  -7   9      137.55      150.85      2.74 o 
   2  -7   9        0.06        1.00      0.88 o 
   3  -7   9       37.15       44.21      1.56 o 
   4  -7   9       61.93       68.50      1.97 o 
   5  -7   9       80.26       85.00      2.22 o 
  -6  -6   9       45.82       45.60      2.68 o 
  -5  -6   9      224.65      230.48      4.12 o 
  -4  -6   9       11.84       11.51      1.22 o 
  -3  -6   9      431.01      435.64      5.94 o 
  -2  -6   9       19.90       23.96      1.46 o 
  -1  -6   9      498.01      502.93      6.90 o 
   0  -6   9       51.89       57.97      2.49 o 
   1  -6   9      150.82      160.82      2.60 o 
   2  -6   9      141.98      147.66      2.51 o 
   3  -6   9       12.41       13.55      0.96 o 
   4  -6   9      113.68      120.63      2.26 o 
   5  -6   9       66.87       62.25      1.83 o 
  -6  -5   9      261.97      270.07      5.60 o 
  -5  -5   9      564.46      553.23      7.70 o 
  -4  -5   9      144.80      163.00      2.86 o 
  -3  -5   9       23.03       23.01      1.63 o 
  -2  -5   9      300.54      288.07      4.52 o 
  -1  -5   9      195.92      197.94      3.60 o 
   0  -5   9      263.15      275.51      3.80 o 
   1  -5   9      606.24      635.66      7.12 o 
   2  -5   9      335.45      342.77      5.06 o 
   3  -5   9      136.22      140.80      2.43 o 
   4  -5   9       27.96       30.03      1.25 o 
   5  -5   9      334.74      358.57      4.66 o 
  -6  -4   9      138.60      150.49      3.76 o 
  -5  -4   9      285.92      284.56      4.55 o 
  -4  -4   9      124.96      114.30      2.46 o 
  -3  -4   9      949.09      956.07     13.31 o 
  -2  -4   9       67.31       68.55      2.21 o 
  -1  -4   9      661.87      660.00      8.71 o 
   0  -4   9      103.51      103.05      2.73 o 
   1  -4   9      299.27      300.80      3.64 o 
   2  -4   9        4.70        4.47      1.06 o 
   3  -4   9       52.34       51.51      1.69 o 
   4  -4   9      391.68      395.49      5.09 o 
   5  -4   9       92.72       95.74      2.97 o 
   6  -4   9       43.91       48.00      1.38 o 
  -6  -3   9       62.86       60.58      2.46 o 
  -5  -3   9       33.26       32.81      2.13 o 
  -4  -3   9       38.95       46.59      1.70 o 
  -3  -3   9      152.52      159.06      3.57 o 
  -2  -3   9      944.55      910.99     12.87 o 
  -1  -3   9      315.77      311.91      4.76 o 
   0  -3   9      429.16      418.46      5.14 o 
   1  -3   9      576.22      573.81      6.39 o 
   2  -3   9      169.82      172.39      3.19 o 
   3  -3   9      167.18      164.55      2.64 o 
   4  -3   9        4.48        4.37      0.99 o 
   5  -3   9      247.25      246.57      3.68 o 
   6  -3   9       63.03       61.60      1.57 o 
  -7  -2   9      132.90      142.03      4.73 o 
  -6  -2   9      183.33      191.54      6.42 o 
  -5  -2   9       85.87       95.20      2.96 o 
  -4  -2   9       89.14       91.89      2.65 o 
  -3  -2   9       29.95       30.84      2.63 o 
  -2  -2   9       90.35       93.18      3.28 o 
  -1  -2   9      182.53      182.07      3.24 o 
   0  -2   9      262.21      263.62      3.73 o 
   1  -2   9      484.77      475.23      5.79 o 
   2  -2   9       59.27       57.64      1.76 o 
   3  -2   9       28.43       35.72      1.62 o 
   4  -2   9      143.26      139.47      2.60 o 
   5  -2   9       82.44       82.07      2.11 o 
   6  -2   9       85.42       86.69      1.91 o 
  -7  -1   9       66.75       67.67      3.14 o 
  -6  -1   9       38.62       43.09      2.33 o 
  -5  -1   9       27.86       27.52      2.03 o 
  -4  -1   9       67.95       64.27      2.33 o 
  -3  -1   9      101.45       97.14      2.91 o 
  -2  -1   9      547.35      557.84      8.86 o 
  -1  -1   9        4.19        3.48      1.56 o 
   0  -1   9      208.20      198.38      3.42 o 
   1  -1   9      118.38      119.73      2.47 o 
   2  -1   9      146.53      124.40      2.63 o 
   3  -1   9       28.18       25.34      1.51 o 
   4  -1   9      125.35      120.67      2.71 o 
   5  -1   9        3.13        4.48      1.02 o 
   6  -1   9       26.47       30.15      2.08 o 
  -7   0   9       47.18       59.60      2.97 o 
  -6   0   9       60.26       61.14      2.30 o 
  -5   0   9      158.67      157.94      5.49 o 
  -4   0   9       24.92       29.31      1.76 o 
  -3   0   9      219.62      230.35      4.66 o 
  -2   0   9      238.09      246.95      4.98 o 
  -1   0   9      808.70      789.44     11.93 o 
   0   0   9        0.25       -0.06      1.40 o 
   1   0   9       14.28       17.84      1.43 o 
   2   0   9       10.84       10.80      1.23 o 
   3   0   9        0.04        2.08      1.12 o 
   4   0   9       51.46       62.98      2.04 o 
   5   0   9        0.02       -0.53      1.04 o 
   6   0   9       59.29       58.26      2.20 o 
  -7   1   9       78.51       77.81      3.36 o 
  -6   1   9       40.95       51.36      2.23 o 
  -5   1   9       26.66       28.57      2.03 o 
  -4   1   9       62.82       59.07      2.71 o 
  -3   1   9       94.57       91.81      2.96 o 
  -2   1   9      551.33      557.38      8.95 o 
  -1   1   9        3.87        6.15      1.61 o 
   0   1   9      209.20      199.49      4.44 o 
   1   1   9      112.88      117.93      3.55 o 
   2   1   9      144.59      128.55      3.07 o 
   3   1   9       23.00       18.96      1.50 o 
   4   1   9      128.93      123.22      2.95 o 
   5   1   9        1.48        1.81      1.09 o 
   6   1   9       24.05       26.96      1.39 o 
  -6   2   9      184.18      199.98      4.96 o 
  -5   2   9       79.16       82.48      2.95 o 
  -4   2   9       88.40       90.27      5.35 o 
  -3   2   9       44.99       45.04      2.69 o 
  -2   2   9       89.93       95.21      3.12 o 
  -1   2   9      230.56      234.12      4.90 o 
   0   2   9      248.55      248.45      7.47 o 
   1   2   9      448.13      448.01      7.27 o 
   2   2   9       73.43       79.57      2.74 o 
   3   2   9       36.89       37.39      2.17 o 
   4   2   9      144.30      137.94      7.06 o 
   5   2   9       81.65       84.36      2.51 o 
   6   2   9       91.56       93.26      2.88 o 
  -6   3   9       78.07       75.59      2.93 o 
  -5   3   9       33.52       26.30      1.92 o 
  -4   3   9       27.73       40.54      5.41 o 
  -3   3   9      161.29      167.87      5.86 o 
  -2   3   9      916.43      907.17     16.00 o 
  -1   3   9      332.86      337.51      6.18 o 
   0   3   9      509.18      478.92      9.64 o 
   1   3   9      558.60      548.09      9.98 o 
   2   3   9      159.77      166.60      3.76 o 
   3   3   9      153.42      154.83      4.76 o 
   4   3   9        4.28        6.26      1.75 o 
   5   3   9      232.10      240.26      8.59 o 
   6   3   9       62.47       59.27      3.56 o 
  -6   4   9      159.67      175.31      4.45 o 
  -5   4   9      265.90      284.14      8.73 o 
  -4   4   9      106.95       93.01      3.62 o 
  -3   4   9     1053.51     1055.78     30.99 o 
  -2   4   9       68.18       63.55      3.98 o 
  -1   4   9      646.15      654.77     12.30 o 
   0   4   9       98.63      100.47      3.96 o 
   1   4   9      291.04      302.72      9.68 o 
   2   4   9        3.03        3.84      1.69 o 
   3   4   9       63.54       69.12      3.66 o 
   4   4   9      417.95      439.17      9.20 o 
   5   4   9       96.52       96.68      4.79 o 
   6   4   9       55.79       63.46      3.48 o 
  -6   5   9      227.52      235.45      5.39 o 
  -5   5   9      548.90      542.39     14.68 o 
  -4   5   9      157.15      166.57      5.91 o 
  -3   5   9       27.00       24.17      2.37 o 
  -2   5   9      276.28      271.70      6.35 o 
  -1   5   9      208.23      218.00      7.32 o 
   0   5   9      329.64      338.56      8.34 o 
   1   5   9      585.49      600.07     16.31 o 
   2   5   9      338.70      340.92     10.99 o 
   3   5   9      139.82      149.72      6.30 o 
   4   5   9       23.85       24.87      2.92 o 
   5   5   9      328.84      346.18     10.50 o 
  -6   6   9       48.53       47.49      2.37 o 
  -5   6   9      219.67      228.61      7.21 o 
  -4   6   9        9.39        6.94      2.06 o 
  -3   6   9      440.74      450.01     12.57 o 
  -2   6   9       21.52       24.14      4.08 o 
  -1   6   9      483.68      490.36     11.69 o 
   0   6   9       61.89       58.99      3.32 o 
   1   6   9      161.93      170.54      6.59 o 
   2   6   9      127.07      139.76      5.75 o 
   3   6   9       17.67       18.73      2.72 o 
   4   6   9      127.07      129.62      5.48 o 
   5   6   9       72.50       70.47      3.79 o 
  -5   7   9      222.90      236.85      7.17 o 
  -3   7   9      152.17      158.61      5.87 o 
  -2   7   9      155.91      172.43      6.53 o 
  -1   7   9      127.49      129.22      5.68 o 
   0   7   9       59.86       60.20      3.60 o 
   1   7   9      125.57      139.34      4.73 o 
   2   7   9        0.49       -1.42      1.98 o 
   3   7   9       30.50       28.47      2.76 o 
   4   7   9       54.82       59.63      3.64 o 
  -3   8   9      270.71      274.34      8.25 o 
  -2   8   9      279.34      271.33      8.51 o 
  -1   8   9       18.93       16.52      2.71 o 
   0   8   9        7.55        5.70      2.38 o 
   1   8   9       68.18       69.79      4.11 o 
   2   8   9       24.72       21.54      2.53 o 
   4   8   9      187.89      195.55      6.48 o 
  -3   9   9      175.55      185.76      6.06 o 
  -2   9   9       39.05       28.39      2.74 o 
  -1   9   9      295.82      287.04      8.82 o 
   0   9   9       31.76       36.18      3.21 o 
   1   9   9       71.58       70.43      3.99 o 
   2   9   9       71.37       72.68      3.77 o 
  -3  10   9      148.78      158.25      5.17 o 
  -2  10   9       39.92       44.60      2.91 o 
  -1  10   9       16.59       19.17      2.44 o 
   0  10   9       44.35       49.04      3.28 o 
   1  10   9       71.24       60.08      3.53 o 
   2  10   9       47.98       48.81      3.04 o 
  -2  11   9       41.01       47.49      2.90 o 
  -1  11   9      117.49      111.08      4.42 o 
   0  11   9      284.95      295.74      8.51 o 
   1  11   9       56.06       59.14      3.20 o 
   2  11   9       22.41       21.09      1.90 o 
  -1  12   9      161.72      160.83      5.09 o 
   0  12   9       62.87       71.28      3.23 o 
  -2  -9  10       52.07       52.59      1.77 o 
  -1  -9  10       71.58       71.21      3.18 o 
   0  -9  10       25.38       27.39      1.76 o 
  -3  -8  10      104.12      104.01      3.76 o 
  -2  -8  10       73.31       74.44      2.49 o 
  -1  -8  10       30.36       35.12      1.51 o 
   0  -8  10       61.80       69.64      2.07 o 
   1  -8  10       52.59       53.87      3.38 o 
   2  -8  10      117.28      117.20      3.18 o 
  -3  -7  10       37.26       40.71      2.64 o 
  -2  -7  10      157.25      164.61      4.09 o 
  -1  -7  10       34.47       32.21      1.59 o 
   0  -7  10      209.60      227.08      3.71 o 
   1  -7  10      128.89      124.79      2.47 o 
   2  -7  10       26.18       29.76      1.26 o 
   3  -7  10      118.44      122.10      4.64 o 
  -4  -6  10       46.24       39.23      1.43 o 
  -3  -6  10       54.51       57.76      2.38 o 
  -2  -6  10       41.54       40.70      1.84 o 
  -1  -6  10        4.53        6.46      1.13 o 
   0  -6  10      363.07      388.19      5.76 o 
   1  -6  10       34.84       36.97      1.55 o 
   2  -6  10       67.72       66.96      4.28 o 
   3  -6  10       60.61       68.66      1.83 o 
  -4  -5  10      162.41      152.49      3.67 o 
  -3  -5  10      148.23      162.08      3.35 o 
  -2  -5  10       76.48       78.81      2.70 o 
  -1  -5  10      373.70      402.98      5.52 o 
   0  -5  10      385.04      396.03      5.96 o 
   1  -5  10       60.93       65.15      2.43 o 
   2  -5  10       40.34       46.82      2.40 o 
   3  -5  10      360.51      373.38      4.80 o 
   4  -5  10      160.18      168.36      6.33 o 
  -5  -4  10       98.20       98.37      3.91 o 
  -4  -4  10       65.09       69.04      2.49 o 
  -3  -4  10      325.21      340.37      5.91 o 
  -2  -4  10       10.59       10.31      1.33 o 
  -1  -4  10      111.61      119.30      2.57 o 
   0  -4  10      252.83      269.20      4.17 o 
   1  -4  10        2.48        4.91      1.05 o 
   2  -4  10      235.73      253.67      3.76 o 
   3  -4  10      108.40      124.05      2.29 o 
   4  -4  10       72.09       75.83      1.63 o 
  -5  -3  10        4.09        1.48      1.53 o 
  -4  -3  10      530.41      538.91      8.67 o 
  -3  -3  10       27.90       30.55      1.79 o 
  -2  -3  10      105.58      113.83      4.02 o 
  -1  -3  10      263.49      277.61      4.34 o 
   0  -3  10      257.03      258.59      3.69 o 
   1  -3  10       52.87       55.49      2.25 o 
   2  -3  10       62.69       66.89      1.93 o 
   3  -3  10      239.99      245.47      3.94 o 
   4  -3  10      157.51      148.38      2.65 o 
  -5  -2  10       29.21       30.82      2.25 o 
  -4  -2  10      110.97      117.61      2.56 o 
  -3  -2  10       69.46       68.28      3.07 o 
  -2  -2  10       32.07       31.96      1.86 o 
  -1  -2  10       82.55       85.03      3.03 o 
   0  -2  10      284.15      293.00      4.39 o 
   1  -2  10       70.88       64.82      1.95 o 
   2  -2  10       73.35       84.57      2.14 o 
   3  -2  10       23.75       24.09      1.67 o 
   4  -2  10      157.33      160.12      3.25 o 
  -5  -1  10      232.83      247.24      7.96 o 
  -4  -1  10       13.69       14.90      1.25 o 
  -3  -1  10       21.93       19.79      1.49 o 
  -2  -1  10       58.88       63.24      2.71 o 
  -1  -1  10       61.11       67.11      2.69 o 
   0  -1  10      154.73      179.22      3.44 o 
   1  -1  10        9.09        9.24      1.51 o 
   2  -1  10       38.55       35.75      2.06 o 
   3  -1  10       99.51      100.25      4.97 o 
   4  -1  10      212.69      213.78      4.01 o 
   5  -1  10       17.06       17.14      1.27 o 
  -5   0  10      107.50      127.44      5.29 o 
  -4   0  10        0.45       -0.93      1.23 o 
  -3   0  10       62.37       69.52      2.30 o 
  -2   0  10       55.44       56.77      2.39 o 
  -1   0  10       48.57       51.03      3.21 o 
   0   0  10       33.10       35.87      1.83 o 
   1   0  10      354.12      357.30      5.63 o 
   2   0  10      109.89      109.87      2.86 o 
   3   0  10        5.96        7.42      1.19 o 
   4   0  10       13.99       17.80      1.46 o 
   5   0  10       47.32       50.66      1.62 o 
  -5   1  10      232.27      258.62      8.71 o 
  -4   1  10       13.17       12.44      4.01 o 
  -3   1  10       29.91       26.15      5.34 o 
  -2   1  10       56.98       66.22      3.77 o 
  -1   1  10       51.17       49.16      2.63 o 
   0   1  10      146.65      172.20      4.21 o 
   1   1  10        6.99       10.13      1.36 o 
   2   1  10       32.67       29.21      1.86 o 
   3   1  10       89.79       89.44      2.40 o 
   4   1  10      217.46      220.41      4.11 o 
   5   1  10       21.88       22.08      1.39 o 
  -5   2  10       44.72       31.65      3.23 o 
  -4   2  10      109.38      116.89      4.43 o 
  -3   2  10       78.78       76.54      3.32 o 
  -2   2  10       39.39       43.22      2.70 o 
  -1   2  10       67.16       68.53      2.74 o 
   0   2  10      270.92      287.83      6.90 o 
   1   2  10       79.39       74.69      2.76 o 
   2   2  10       76.42       86.75      2.83 o 
   3   2  10       20.80       20.16      2.69 o 
   4   2  10      165.17      160.78      4.01 o 
  -5   3  10        5.95        4.31      2.49 o 
  -4   3  10      491.19      490.93     12.75 o 
  -3   3  10       30.90       27.04      4.35 o 
  -2   3  10      117.60      123.92      4.23 o 
  -1   3  10      234.29      254.63      8.91 o 
   0   3  10      239.95      238.82      5.06 o 
   1   3  10       59.45       61.04      3.36 o 
   2   3  10       61.99       67.88      2.49 o 
   3   3  10      220.78      220.36      7.60 o 
   4   3  10      170.70      168.43      6.09 o 
  -4   4  10       59.42       59.25      3.10 o 
  -3   4  10      307.07      314.36      7.20 o 
  -2   4  10        7.52        9.01      3.16 o 
  -1   4  10       87.62       95.79      4.76 o 
   0   4  10      243.72      254.31      7.02 o 
   1   4  10        3.53        5.65      1.47 o 
   2   4  10      272.64      280.19      5.35 o 
   3   4  10      103.87      117.40      5.02 o 
  -4   5  10      147.12      135.59      4.54 o 
  -3   5  10      162.92      165.28      5.61 o 
  -2   5  10       85.69       80.91      3.35 o 
  -1   5  10      349.09      366.23     10.60 o 
   0   5  10      362.41      376.30      8.56 o 
   1   5  10       91.11       94.96      3.65 o 
   2   5  10       42.73       42.08      2.39 o 
   3   5  10      363.41      367.04     10.71 o 
   4   5  10      174.12      173.55      5.80 o 
  -3   6  10       47.47       51.56      3.02 o 
  -2   6  10       34.98       38.30      2.90 o 
  -1   6  10        9.24       10.07      1.80 o 
   0   6  10      344.59      364.10     18.94 o 
   1   6  10       29.78       28.17      2.17 o 
   2   6  10       69.34       69.07      3.44 o 
  -3   7  10       44.09       49.99      2.80 o 
  -2   7  10      145.06      151.27      5.34 o 
  -1   7  10       33.64       32.48      2.71 o 
   0   7  10      214.25      231.04      7.27 o 
   1   7  10      126.30      124.37      4.73 o 
   2   7  10       32.24       25.36      2.10 o 
  -3   8  10      115.09      118.51      3.96 o 
  -1   8  10       26.84       30.38      2.44 o 
   0   8  10       61.85       66.91      3.47 o 
  -2   9  10       58.02       62.90      2.92 o 
  -1   9  10       66.64       68.69      3.20 o 
   0   9  10       21.26       23.06      2.10 o 
   1   9  10      130.66      124.88      4.26 o 
  -1  -5  11       72.24       74.91      3.16 o 
   0  -5  11        2.02        2.65      0.79 o 
  -2  -4  11      192.75      195.13      4.22 o 
  -1  -4  11       75.96       89.98      2.48 o 
   0  -4  11      234.57      248.90      3.79 o 
   1  -4  11      110.36      117.41      3.34 o 
  -3  -3  11      180.04      185.92      5.47 o 
  -2  -3  11        7.13        7.90      1.17 o 
  -1  -3  11      383.66      432.66      8.58 o 
   0  -3  11      233.77      239.97      3.76 o 
   1  -3  11      388.03      412.78      6.46 o 
   2  -3  11       66.70       60.93      2.26 o 
  -3  -2  11      110.05      101.44      2.25 o 
  -2  -2  11       28.80       30.70      1.55 o 
  -1  -2  11       24.60       27.75      1.54 o 
   0  -2  11       30.46       31.75      3.11 o 
   1  -2  11      107.75      112.89      2.53 o 
   2  -2  11       78.83       71.07      3.50 o 
  -3  -1  11       35.21       39.37      2.48 o 
  -2  -1  11       34.39       34.21      1.53 o 
  -1  -1  11       30.41       38.52      3.44 o 
   0  -1  11       82.15       85.50      4.07 o 
   1  -1  11       24.88       23.35      1.31 o 
   2  -1  11        2.98        3.34      1.35 o 
  -2   0  11       48.87       51.91      2.12 o 
  -1   0  11      100.19      108.70      3.65 o 
   0   0  11       40.82       41.07      2.37 o 
   1   0  11       15.68       14.20      3.37 o 
   2   0  11      121.71      126.08      3.90 o 
  -3   1  11       34.38       37.92      2.42 o 
  -1   1  11       34.38       47.22      2.15 o 
   0   1  11       70.74       76.40      2.61 o 
   1   1  11       31.85       30.77      2.26 o 
   2   1  11        4.23        6.87      1.31 o 
  -2   2  11       35.36       29.65      2.20 o 
  -1   2  11       31.14       32.80      2.47 o 
   0   2  11       23.68       21.99      1.71 o 
   1   2  11       92.89      103.34      4.32 o 
  -2   3  11        4.64        2.76      1.45 o 
  -1   3  11      403.44      426.10     11.27 o 
   0   3  11      248.63      253.27      7.32 o 
  -2   4  11      185.73      193.72      5.81 o 
   0   4  11      210.89      222.20      6.55 o 
   0   5  11        3.62        4.53      1.42 o 
                                                 
